# Supplementary material for: Abscisic acid-responsive transcription factors PavDof2/6/15 mediate fruit softening in sweet cherry
Source: Plant Physiol. 2022 Sep 21;190(4):2501–18. doi: 10.1093/plphys/kiac440 (PMC9706453; doi:10.1093/plphys/kiac440)
Supplement: kiac440_Supplementary_Data [file kiac440_supplementary_data.zip]

Archive with 3 entries (2 files):
- kiac440_Supplementary_Data/
- kiac440_Supplementary_Data/Supplemental_Figures_S1_S16.pdf
- kiac440_Supplementary_Data/Supplemental_Figures_S1_S8.xlsx
