# Supplementary material for: Abscisic acid-responsive transcription factors PavDof2/6/15 mediate fruit softening in sweet cherry
Source: Plant Physiol. 2022 Sep 21;190(4):2501–18. doi: 10.1093/plphys/kiac440 (PMC9706453; doi:10.1093/plphys/kiac440)
Supplement: kiac440_Supplementary_Data [file kiac440_supplementary_data.zip › kiac440_Supplementary_Data/Supplemental_Figures_S1_S8.xlsx]

## Sheet: Supplemental Table S1. 
Supplemental Table S1. Differential expression of structural genes related to fruit softening in the comparisons of different developmental periods in ‘Tieton’.
Gene id	Gene symbol in NCBI	Gene family	log2(Fold Change)
			T2/T1	T3/T2	T3/T1
gene10248	LOC110756798	α-Af	1.37	1.36	2.75
gene14602	LOC110761660	PME	3.02	1.15	4.28
gene15605	LOC110762712	XTH	1.21	-	2.16
gene19032	LOC110766561	XTH	2.77	1.43	4.68
gene2102	LOC110768824	EXP	2.66	-	3.31
gene23196	LOC110771215	Cx	2.94	-	3.63
gene23521	LOC110771555	Cx	3.88	1.51	5.59
gene27640	LOC110745762	EXP	3.13	-	3.72
gene28036	LOC110746193	XTH	-1.22	-3.07	-4.45
gene344	LOC110749493	PG	3.27	1.84	5.45
gene3487	LOC110749154	PME	1.98	-	2.51
gene4960	LOC110750875	PL	3.57	-	3.39
gene5023	LOC110751130	XTH	2.32	-1.52	1.06
gene5337	LOC110751310	EXP	2.27	-	2.68
gene5479	LOC110751500	PL	3.68	-	4.02
gene550	LOC110751646	PMEI	-3.62	-	-4.67
gene6990	LOC110753173	XTH	3.58	-	3.46
gene7561	LOC110753885	EXP	5.77	1.89	7.42
gene8143	LOC110754447	XTH	-3.5	-1.26	-5.44
gene9030	LOC110755396	XTH	3.55	-	3.11
gene9303	LOC110755745	PG	2.43	-1.23	-
“-” indicates no significant difference identified in the pairwise comparisons. T1, T2, T3 refer to the sweet cherry of ‘Tieton’ in three fruit development periods of BG (big green), YW (yellow white), and FR (full red).

## Sheet: Supplemental Table S2. 
Supplemental Table S2 Differential expression of structural genes related to fruit softening in the comparisons of different developmental periods in ‘Zaodaguo’
Gene id	Gene symbol in NCBI	Gene family	log2(Fold Change)
			Z2/Z1	Z3/Z2	Z3/Z1
gene13602	LOC110760528	Cx	-	1.5	2.3
gene14602	LOC110761660	PME	1.22	1.34	2.64
gene14603	LOC110761655	PME	1.07	-	2
gene19032	LOC110766561	XTH	1.25	1.97	6.09
gene2102	LOC110768824	EXP	2.81	-	3.89
gene23196	LOC110771215	Cx	1.99	1.4	3.67
gene23521	LOC110771555	Cx	2.93	1.68	4.95
gene28036	LOC110746193	XTH	-1.9	-2.8	-4.93
gene29688	LOC110748002	EXP	-	2.55	3.27
gene344	LOC110749493	PG	3.16	2.83	9.26
gene3452	LOC110749155	PMEI	-	-1.28	-2.16
gene3487	LOC110749154	PME	2.01	1.25	3.46
gene3579	LOC110749314	PME	1.16	1.53	3.08
gene4960	LOC110750875	PL	3.54	-	5.19
gene5023	LOC110751130	XTH	3.12	2.07	7.01
gene5337	LOC110751310	EXP	2.02	-	1.52
gene5479	LOC110751500	PL	3.03	-	2.87
gene5621	LOC110751671	EXP	-	2.63	3.42
gene5788	LOC110751868	PG	2.54	-1.44	1.39
gene6990	LOC110753173	XTH	1.97	1.61	3.93
gene7561	LOC110753885	EXP	2.35	2.09	6.69
gene8143	LOC110754447	XTH	-2.93	-3.09	-6.17
gene9030	LOC110755396	XTH	2.39	-	4.05
“-” indicates no significant difference identified in the pairwise comparisons. Z1, Z2, Z3 refer to the sweet cherry of ‘Zaodaguo’ in three fruit development periods of BG (big green), YW (yellow white), and FR (full red).

## Sheet: Supplemental Table S3. 
Supplemental Table S3 Differential expression of structural genes related to fruit softening in the comparisons between ‘Tieton’ and ‘Zaodaguo’ at three developmental stages
Gene id	Gene symbol in NCBI	Gene family	log2(Fold Change)
			Z1/T1	Z2/T2	Z3/T3
gene13579	LOC110760515	PL	-	3.48	-
gene14602	LOC110761660	PME	1.33	-	-
gene14603	LOC110761655	PME	-	2.65	3.74
gene17380	LOC110764754	PMEI	-	-1.31	-1.64
gene18085	LOC110765511	PL	-	1.14	-
gene19032	LOC110766561	XTH	-	-	1.11
gene19541	LOC110767189	PME	-	1.44	1.59
gene20138	LOC110767810	β-Gal	-	1.33	1.05
gene20392	LOC110768095	XTH	-	1.28	-
gene27640	LOC110745762	EXP	1.88	-	-
gene28036	LOC110746193	XTH	-	-1.47	-1.17
gene29317	LOC110747601	β-D-xyl	-	1.24	-
gene29688	LOC110748002	EXP	-1.36	-	1.91
gene344	LOC110749493	PG	-	-	3.57
gene4618	LOC110750582	β-Gal	-	-	1.32
gene4960	LOC110750875	PL	-	-	1.98
gene5023	LOC110751130	XTH	-	-	3.21
gene5621	LOC110751671	EXP	-	-	2.3
gene6414	LOC110752509	XTH	-3.31	-4.15	-5.01
gene658	LOC110753388	β-D-xyl	-	1.4	-
gene7413	LOC110753676	PMEI	-	-1.34	-
gene7414	LOC110753668	PMEI	-	-1.08	-
gene8143	LOC110754447	XTH	-1.03	-	-1.33
gene9030	LOC110755396	XTH	-	3.99	5.49
“-” indicates no significant difference identified in the pairwise comparisons.T1, T2, T3, Z1, Z2 and Z3 refer to the sweet cherry of ‘Tieton’ and ‘Zaodaguo’ in three fruit development periods of BG (big green), YW (yellow white), and FR (full red).

## Sheet: Supplemental Table S4. 
Supplemental Table S4 Predicted transcription factors
Transcript id	Gene id	Gene name	Gene description	Family	DNA domain	Domain description	Evalue	Score	TF id	Hit pident	Hit evalue
MSTRG.10069.1	gene12333	LOC110759129	protein SHORT-ROOT, transcript variant X1	GRAS	PF03514	GRAS domain family	6.1e-107	357.7	XP_008237911.1	99.4	1.1e-294
MSTRG.10241.2	gene12567	LOC110759385	NAC domain-containing protein 74-like	NAC	PF02365	No apical meristem (NAM) protein	1.6e-13	51.2	Prupe.7G014100.1.p	92.9	1e-274
MSTRG.10241.3	gene12567	LOC110759385	NAC domain-containing protein 74-like	NAC	PF02365	No apical meristem (NAM) protein	1.4e-13	51.3	Prupe.7G014100.1.p	92.9	1e-274
MSTRG.10335.1	gene12673	LOC110759449	nuclear transcription factor Y subunit A-3-like, transcript variant X5	NF-Y	PF02045	CCAAT-binding transcription factor (CBF-B/NF-YA) subunit B	4.9e-26	91.1	XP_016649374.1	97.7	3.1e-167
MSTRG.10335.2	gene12673	LOC110759449	nuclear transcription factor Y subunit A-3-like, transcript variant X5	NF-Y	PF02045	CCAAT-binding transcription factor (CBF-B/NF-YA) subunit B	6e-26	90.8	XP_016649370.1	97.7	2.9e-193
MSTRG.10335.3	gene12673	LOC110759449	nuclear transcription factor Y subunit A-3-like, transcript variant X5	NF-Y	PF02045	CCAAT-binding transcription factor (CBF-B/NF-YA) subunit B	5.9e-26	90.8	XP_016649376.1	97.6	1.5e-189
MSTRG.10945.1	gene13448	LOC110760356	UDP-arabinopyranose mutase 1-like, transcript variant X3	WRKY	PF03106	WRKY DNA -binding domain	8e-28	96.4	Prupe.5G148700.1.p	86.2	1.5e-69
MSTRG.10945.5	gene13449	LOC110760359	probable WRKY transcription factor 75	WRKY	PF03106	WRKY DNA -binding domain	2.1e-24	85.5	Prupe.5G148700.1.p	95.3	8.7e-90
MSTRG.10948.1	gene13452	LOC110760374	squamosa promoter-binding-like protein 13A	SBP	PF03110	SBP domain	3.6e-31	107	XP_008239496.1	98	2.7e-230
MSTRG.11165.2	gene13705	LOC110760656	probable WRKY transcription factor 53	WRKY	PF03106	WRKY DNA -binding domain	5.3e-07	29.8	Prupe.5G117000.1.p	97.3	1.2e-77
MSTRG.11313.1	gene13910	LOC110760900	mini zinc finger protein 2-like	ZF-HD	PF04770	ZF-HD protein dimerisation region	5.6e-30	103.3	XP_008230765.1	100	2.6e-48
MSTRG.11314.1	gene13911	LOC110760904	myb-related protein 306-like	MYB	PF00249	Myb-like DNA-binding domain	4.5e-10	39.4	Araip.H8W0G	100	3.7e-24
MSTRG.11906.1	gene14590	LOC110761702	ethylene-responsive transcription factor RAP2-12-like, transcript variant X3	AP2/ERF	PF00847	AP2 domain	4.4e-12	45.9	XP_008228117.1	95.6	2e-206
MSTRG.11906.2	gene14590	LOC110761702	ethylene-responsive transcription factor RAP2-12-like, transcript variant X3	AP2/ERF	PF00847	AP2 domain	4.3e-12	46	XP_008228117.1	96.1	1.1e-206
MSTRG.11906.4	gene14590	LOC110761702	ethylene-responsive transcription factor RAP2-12-like, transcript variant X3	AP2/ERF	PF00847	AP2 domain	4.3e-12	46	XP_008228117.1	96.1	1.1e-206
MSTRG.12187.1	gene14913	LOC110761984	B3 domain-containing protein At5g42700-like, transcript variant X2	B3 superfamily	PF02362	B3 DNA binding domain	7.5e-13	48.1	Prupe.1G437800.1.p	81.4	6.3e-88
MSTRG.12565.2	gene15372	LOC110762498	transcription repressor MYB6-like	MYB_related	PF00249	Myb-like DNA-binding domain	1.7e-08	34.3	GRMZM2G325907_P02	79.4	1.3e-24
MSTRG.12920.1	gene15841	LOC110763060	probable WRKY transcription factor 31	WRKY	PF03106	WRKY DNA -binding domain	8.2e-27	93.2	Prupe.4G017600.2.p	97.6	1.5e-234
MSTRG.12920.2	gene15841	LOC110763060	probable WRKY transcription factor 31	WRKY	PF03106	WRKY DNA -binding domain	8.8e-27	93.1	Prupe.4G017600.1.p	95.3	1.9e-44
MSTRG.12920.3	gene15841	LOC110763060	probable WRKY transcription factor 31	WRKY	PF03106	WRKY DNA -binding domain	8.2e-27	93.2	Prupe.4G017600.2.p	97.6	1.5e-234
MSTRG.1301.1	gene1588	LOC110763071	ribonuclease J, transcript variant X2	MYB_related	PF00249	Myb-like DNA-binding domain	5.2e-07	29.6	Prupe.5G152800.1.p	100	7.4e-232
MSTRG.13159.1	gene16143	LOC110763398	probable WRKY transcription factor 40	WRKY	PF03106	WRKY DNA -binding domain	3.5e-16	59.2	Prupe.3G098100.1.p	96.7	1.2e-104
MSTRG.13337.1	gene16350	LOC110763606	transcription factor bHLH130-like, transcript variant X1	bHLH	PF00010	Helix-loop-helix DNA-binding domain	4.1e-08	32.9	XP_008231356.1	94.4	3.5e-228
MSTRG.13667.2	gene16755	LOC110764063	protein LHY, transcript variant X3	MYB_related	PF00249	Myb-like DNA-binding domain	2.3e-13	50	Prupe.2G200400.1.p	96.1	0
MSTRG.13667.4	gene16755	LOC110764063	protein LHY, transcript variant X3	MYB_related	PF00249	Myb-like DNA-binding domain	2.3e-13	50	Prupe.2G200400.1.p	96.1	0
MSTRG.13672.7	gene16765	LOC110764036	NAC domain-containing protein 41-like, transcript variant X3	NAC	PF02365	No apical meristem (NAM) protein	1.4e-13	51.4	Prupe.2G201600.4.p	83.6	1e-146
MSTRG.13957.2	gene17082	LOC110764450	squamosa promoter-binding-like protein 13A, transcript variant X1	SBP	PF03110	SBP domain	4.7e-16	58.6	Prupe.3G308100.1.p	94.5	2.1e-98
MSTRG.14107.1	gene17291	LOC110764644	B-box zinc finger protein 24-like, transcript variant X1	C2C2	PF00643	B-box zinc finger	1.2e-14	54	XP_008222603.1	97.1	2.1e-129
MSTRG.14107.1	gene17291	LOC110764644	B-box zinc finger protein 24-like, transcript variant X1	DBB	PF00643	B-box zinc finger	1.2e-14	54	XP_008222603.1	97.1	2.1e-129
MSTRG.1438.3	gene1751	LOC110765346	probable WRKY transcription factor 50, transcript variant X2	WRKY	PF03106	WRKY DNA -binding domain	1.7e-06	28.1	Prupe.1G407500.1.p	95.1	1.3e-58
MSTRG.14626.1	gene17932	LOC110765351	G-box-binding factor 1, transcript variant X1	bZIP	PF00170	bZIP transcription factor	2e-22	78.9	Prupe.7G150700.1.p	99.4	1e-168
MSTRG.1465.1	gene1783	LOC110764892	heat shock factor protein HSF30, transcript variant X2	HSF	PF00447	HSF-type DNA-binding	4.7e-31	107.1	Prupe.1G410400.6.p	97.1	3.1e-204
MSTRG.14729.1	gene18055	LOC110765521	NAC domain-containing protein 72-like, transcript variant X3	NAC	PF02365	No apical meristem (NAM) protein	2.9e-24	85.6	XP_008244176.1	75.9	1.6e-144
MSTRG.14729.3	gene18055	LOC110765521	NAC domain-containing protein 72-like, transcript variant X3	NAC	PF02365	No apical meristem (NAM) protein	1.9e-24	86.2	XP_008244229.1	81.4	1.2e-199
MSTRG.14729.4	gene18055	LOC110765521	NAC domain-containing protein 72-like, transcript variant X3	NAC	PF02365	No apical meristem (NAM) protein	2e-24	86.1	XP_008244229.1	88.6	1.2e-220
MSTRG.14729.5	gene18055	LOC110765521	NAC domain-containing protein 72-like, transcript variant X3	NAC	PF02365	No apical meristem (NAM) protein	2e-24	86.1	XP_008244229.1	88.6	1.2e-220
MSTRG.14729.6	gene18055	LOC110765521	NAC domain-containing protein 72-like, transcript variant X3	NAC	PF02365	No apical meristem (NAM) protein	2e-24	86.1	XP_008244229.1	88.6	1.2e-220
MSTRG.14729.7	gene18055	LOC110765521	NAC domain-containing protein 72-like, transcript variant X3	NAC	PF02365	No apical meristem (NAM) protein	2e-24	86.1	XP_008244229.1	88.6	1.2e-220
MSTRG.14740.1	gene18069	LOC110765508	NAC domain-containing protein 71-like, transcript variant X3	NAC	PF02365	No apical meristem (NAM) protein	1.5e-22	80.1	XP_008233242.1	71.3	4.4e-76
MSTRG.14740.2	gene18069	LOC110765508	NAC domain-containing protein 71-like, transcript variant X3	NAC	PF02365	No apical meristem (NAM) protein	1.4e-22	80.2	XP_008233242.1	71.3	4.3e-76
MSTRG.14740.4	gene18069	LOC110765508	NAC domain-containing protein 71-like, transcript variant X3	NAC	PF02365	No apical meristem (NAM) protein	2.2e-22	79.6	Prupe.2G204700.1.p	67.1	1.1e-81
MSTRG.14740.5	gene18069	LOC110765508	NAC domain-containing protein 71-like, transcript variant X3	NAC	PF02365	No apical meristem (NAM) protein	1.2e-22	80.4	XP_008233242.1	71.3	1.9e-76
MSTRG.1505.2	gene1841	LOC110765728	transcription factor SPATULA, transcript variant X1	bHLH	PF00010	Helix-loop-helix DNA-binding domain	6e-14	51.6	Prupe.7G131400.2.p	93.3	2.3e-208
MSTRG.15225.1	gene18634	LOC110766153	dnaJ homolog subfamily C member 2	MYB	PF00249	Myb-like DNA-binding domain	5.3e-09	36	MDP0000214814	83.3	5.2e-144
MSTRG.15262.1	gene18679	LOC110766186	auxin response factor 19-like	B3 superfamily	PF02362	B3 DNA binding domain	2.6e-21	75.2	Prupe.1G065300.1.p	100	2.6e-31
MSTRG.15262.1	gene18679	LOC110766186	auxin response factor 19-like	ARF	PF02362	B3 DNA binding domain	2.6e-21	75.2	Prupe.1G065300.1.p	100	2.6e-31
MSTRG.15262.1	gene18679	LOC110766186	auxin response factor 19-like	ARF	PF06507	Auxin response factor	6.5e-34	115.9	Prupe.1G065300.1.p	100	2.6e-31
MSTRG.15532.1	gene18984	LOC110766479	squamosa promoter-binding-like protein 9	SBP	PF03110	SBP domain	9.6e-33	112.1	XP_008240879.1	96.9	9.9e-213
MSTRG.15532.2	gene18984	LOC110766479	squamosa promoter-binding-like protein 9	SBP	PF03110	SBP domain	9.6e-33	112.1	XP_008240879.1	96.9	9.9e-213
MSTRG.15532.3	gene18984	LOC110766479	squamosa promoter-binding-like protein 9	SBP	PF03110	SBP domain	9.6e-33	112.1	XP_008240879.1	96.3	8.4e-212
MSTRG.15547.1	gene19006	LOC110766601	floral homeotic protein AGAMOUS, transcript variant X3	MIKC	PF00319	SRF-type transcription factor (DNA-binding and dimerisation domain)	6.9e-27	92.5	Prupe.4G070500.1.p	100	9.4e-130
MSTRG.15547.1	gene19006	LOC110766601	floral homeotic protein AGAMOUS, transcript variant X3	MIKC	PF01486	K-box region	3e-29	100.9	Prupe.4G070500.1.p	100	9.4e-130
MSTRG.15864.2	gene19403	LOC110766984	transcription factor bHLH162-like	bHLH	PF00010	Helix-loop-helix DNA-binding domain	2.2e-07	30.6	Prupe.3G131500.1.p	93.2	4.3e-85
MSTRG.16046.1	gene19616	LOC110767234	WRKY transcription factor 44, transcript variant X1	WRKY	PF03106	WRKY DNA -binding domain	5.6e-52	173.8	XP_008242045.1	98.3	5e-268
MSTRG.16065.1	gene19635	LOC110767249	transcription factor TCP4-like	TCP	PF03634	TCP family transcription factor	1.5e-32	113.2	Prupe.3G124900.2.p	94.8	5.8e-203
MSTRG.16104.2	gene19686	LOC110767257	probable WRKY transcription factor 33	WRKY	PF03106	WRKY DNA -binding domain	2e-25	88.8	XP_008244800.1	100	9.1e-27
MSTRG.16104.3	gene19686	LOC110767257	probable WRKY transcription factor 33	WRKY	PF03106	WRKY DNA -binding domain	8.2e-33	112.4	XP_008244800.1	96	3.2e-226
MSTRG.16359.1	gene19991	LOC110767678	heat stress transcription factor B-2a	HSF	PF00447	HSF-type DNA-binding	7.2e-33	113	Cla006194	58	4.3e-128
MSTRG.16494.1	gene20157	LOC110767871	squamosa promoter-binding-like protein 3	SBP	PF03110	SBP domain	5.4e-10	39.2	Prupe.3G139800.1.p	94.7	5.2e-35
MSTRG.16629.1	gene20303	LOC110768013	protein LOL1, transcript variant X2	LSD	PF06943	LSD1 zinc finger	2.7e-36	122.9	Prupe.5G039600.2.p	99.3	3.1e-80
MSTRG.16833.1	gene20566	LOC110768291	heat stress transcription factor C-1	HSF	PF00447	HSF-type DNA-binding	1.1e-29	102.8	Prupe.7G231100.1.p	96.1	5.3e-176
MSTRG.1695.2	gene2056	LOC110768086	protein FD-like, transcript variant X1	bZIP	PF00170	bZIP transcription factor	8.5e-12	44.9	XP_008221223.1	92.6	4.7e-121
MSTRG.17233.1	gene21018	LOC110768802	NAC domain-containing protein 71-like	NAC	PF02365	No apical meristem (NAM) protein	1.7e-29	102.4	XP_016651160.1	97.4	1.1e-200
MSTRG.17345.2	gene21154	LOC110768952	probable WRKY transcription factor 70	WRKY	PF03106	WRKY DNA -binding domain	8.9e-07	29	Prupe.2G265000.1.p	91.3	1.5e-88
MSTRG.1786.2	gene2165	LOC110769593	agamous-like MADS-box protein AGL9 homolog, transcript variant X1	MIKC	PF00319	SRF-type transcription factor (DNA-binding and dimerisation domain)	1e-25	88.8	XP_008222191.1	99.6	6.5e-131
MSTRG.1786.2	gene2165	LOC110769593	agamous-like MADS-box protein AGL9 homolog, transcript variant X1	MIKC	PF01486	K-box region	3.3e-26	91.2	XP_008222191.1	99.6	6.5e-131
MSTRG.17951.5	gene21881	LOC110769765	protein FAR1-RELATED SEQUENCE 12-like, transcript variant X5	FAR1	PF03101	FAR1 DNA-binding domain	8.9e-25	87.1	Prupe.6G364300.1.p	96.3	1.6e-99
MSTRG.18338.2	gene22367	LOC110770315	NAC transcription factor 29-like	NAC	PF02365	No apical meristem (NAM) protein	6.1e-09	36.5	Prupe.7G001200.1.p	94.5	6.6e-134
MSTRG.1880.1	gene2271	LOC110770412	transcription factor bHLH63-like	bHLH	PF00010	Helix-loop-helix DNA-binding domain	9.8e-08	31.7	Prupe.8G095700.1.p	92.6	4e-238
MSTRG.1880.2	gene2271	LOC110770412	transcription factor bHLH63-like	bHLH	PF00010	Helix-loop-helix DNA-binding domain	9.8e-08	31.7	Prupe.8G095700.1.p	92.6	4e-238
MSTRG.19023.1	gene23195	LOC110771220	agamous-like MADS-box protein AGL11, transcript variant X2	MIKC	PF00319	SRF-type transcription factor (DNA-binding and dimerisation domain)	4.9e-27	93	Prupe.1G549600.2.p	100	1.3e-117
MSTRG.19023.1	gene23195	LOC110771220	agamous-like MADS-box protein AGL11, transcript variant X2	MIKC	PF01486	K-box region	4.5e-28	97.1	Prupe.1G549600.2.p	100	1.3e-117
MSTRG.19248.1	gene23448	LOC110771511	B3 domain-containing protein REM16-like	B3 superfamily	PF02362	B3 DNA binding domain	1.2e-33	114.8	Prupe.7G064600.1.p	91.1	7.1e-153
MSTRG.19285.1	gene23494	LOC110771548	BEL1-like homeodomain protein 11, transcript variant X2	HB	PF00046	Homeobox domain	1.6e-07	30.9	Prupe.1G373700.4.p	98.1	1.9e-259
MSTRG.19461.2	gene23692	LOC110771780	transcription factor TCP4	TCP	PF03634	TCP family transcription factor	1.2e-29	103.7	MDP0000693146	42.1	7.2e-06
MSTRG.19589.1	gene23866	LOC110771979	probable WRKY transcription factor 70	WRKY	PF03106	WRKY DNA -binding domain	7.1e-24	83.8	XP_008244778.1	89.4	3.7e-138
MSTRG.19589.2	gene23866	LOC110771979	probable WRKY transcription factor 70	WRKY	PF03106	WRKY DNA -binding domain	3e-24	85	Prupe.6G295100.1.p	98.8	2.1e-39
MSTRG.19589.3	gene23866	LOC110771979	probable WRKY transcription factor 70	WRKY	PF03106	WRKY DNA -binding domain	3e-24	85	XP_008244778.1	89.4	3.7e-138
MSTRG.19750.1	gene24072	LOC110772252	LOB domain-containing protein 41	LBD (AS2/LOB)	PF03195	Protein of unknown function DUF260	1.9e-25	89	Prupe.3G236200.1.p	97.7	2.1e-163
MSTRG.19972.1	gene24359	LOC110772503	auxin response factor 18	B3 superfamily	PF02362	B3 DNA binding domain	6.5e-22	77.2	Prupe.6G102800.1.p	97.8	0
MSTRG.19972.1	gene24359	LOC110772503	auxin response factor 18	ARF	PF02362	B3 DNA binding domain	6.5e-22	77.2	Prupe.6G102800.1.p	97.8	0
MSTRG.19972.1	gene24359	LOC110772503	auxin response factor 18	ARF	PF06507	Auxin response factor	5.7e-34	116.1	Prupe.6G102800.1.p	97.8	0
MSTRG.19972.2	gene24359	LOC110772503	auxin response factor 18	B3 superfamily	PF02362	B3 DNA binding domain	6.1e-22	77.3	Prupe.6G102800.2.p	97.9	0
MSTRG.19972.2	gene24359	LOC110772503	auxin response factor 18	ARF	PF02362	B3 DNA binding domain	6.1e-22	77.3	Prupe.6G102800.2.p	97.9	0
MSTRG.19972.2	gene24359	LOC110772503	auxin response factor 18	ARF	PF06507	Auxin response factor	5.4e-34	116.2	Prupe.6G102800.2.p	97.9	0
MSTRG.21603.1	gene26370	LOC110744342	uncharacterized LOC110744342	E2F/DP	PF02319	E2F/DP family winged-helix DNA-binding domain	8.7e-19	67.2	XP_008245828.1	78.8	2.3e-20
MSTRG.21603.2	gene26370	LOC110744342	uncharacterized LOC110744342	E2F/DP	PF02319	E2F/DP family winged-helix DNA-binding domain	8.7e-19	67.2	XP_008245828.1	78.8	2.3e-20
MSTRG.21603.3	gene26370	LOC110744342	uncharacterized LOC110744342	E2F/DP	PF02319	E2F/DP family winged-helix DNA-binding domain	3.2e-23	81.4	Migut.N02463.1.p	98.3	1.6e-25
MSTRG.21603.6	gene26370	LOC110744342	uncharacterized LOC110744342	E2F/DP	PF02319	E2F/DP family winged-helix DNA-binding domain	3.2e-23	81.4	Migut.N02463.1.p	98.3	1.6e-25
MSTRG.21710.2	gene26507	LOC110744487	floral homeotic protein AGAMOUS, transcript variant X3	MIKC	PF00319	SRF-type transcription factor (DNA-binding and dimerisation domain)	9.9e-27	92	Prupe.3G170600.1.p	98	1.5e-127
MSTRG.21710.2	gene26507	LOC110744487	floral homeotic protein AGAMOUS, transcript variant X3	MIKC	PF01486	K-box region	1.7e-26	92.1	Prupe.3G170600.1.p	98	1.5e-127
MSTRG.21947.1	gene26789	LOC110744804	homeobox protein ATH1	HB	PF00046	Homeobox domain	1.7e-06	27.6	Prupe.1G413700.1.p	97.7	0
MSTRG.22153.2	gene27055	LOC110745106	zinc finger protein CONSTANS-LIKE 15	DBB	PF00643	B-box zinc finger	3.5e-11	42.9	Prupe.1G219800.1.p	89.1	1.3e-272
MSTRG.22153.2	gene27055	LOC110745106	zinc finger protein CONSTANS-LIKE 15	CO-like	PF00643	B-box zinc finger	3.5e-11	42.9	Prupe.1G219800.1.p	89.1	1.3e-272
MSTRG.22153.2	gene27055	LOC110745106	zinc finger protein CONSTANS-LIKE 15	CO-like	PF06203	CCT motif	6.7e-13	48.3	Prupe.1G219800.1.p	89.1	1.3e-272
MSTRG.22237.2	gene27172	LOC110745230	transcription factor bHLH48-like, transcript variant X1	bHLH	PF00010	Helix-loop-helix DNA-binding domain	4.9e-06	26.3	XP_008240829.1	96.8	2.6e-181
MSTRG.22354.1	gene27316	LOC110745398	transcription factor IIIA	C2H2	PF00096	Zinc finger, C2H2 type	5.2e-10	39.1	XP_008219031.2	97	3.1e-52
MSTRG.22354.2	gene27316	LOC110745398	transcription factor IIIA	C2H2	PF00096	Zinc finger, C2H2 type	5.1e-08	32.8	Prupe.1G551600.1.p	96.8	3.2e-166
MSTRG.22377.1	gene27348	LOC110745440	B3 domain-containing protein REM5-like	B3 superfamily	PF02362	B3 DNA binding domain	1.2e-24	86	XP_008226604.1	92.5	8.8e-122
MSTRG.22379.1	gene27344	LOC110745435	putative B3 domain-containing protein At5g66980	B3 superfamily	PF02362	B3 DNA binding domain	4.6e-17	61.6	XP_008226602.1	91.4	1.3e-109
MSTRG.22379.3	gene27344	LOC110745435	putative B3 domain-containing protein At5g66980	B3 superfamily	PF02362	B3 DNA binding domain	8.2e-31	105.8	XP_008226602.1	93.1	5.9e-152
MSTRG.22381.2	gene27349	LOC110745428	putative B3 domain-containing protein Os03g0621600	B3 superfamily	PF02362	B3 DNA binding domain	1.9e-26	91.7	Prupe.4G178500.1.p	86.7	3.4e-125
MSTRG.24345.2	gene29589	LOC110747896	squamosa promoter-binding-like protein 14	SBP	PF03110	SBP domain	3.8e-07	30.1	XP_008240879.1	96.2	3e-114
MSTRG.246.1	gene276	LOC110749037	transcription factor bHLH62-like	bHLH	PF00010	Helix-loop-helix DNA-binding domain	2.2e-06	27.4	Prupe.1G173300.1.p	97.5	3.8e-299
MSTRG.3147.1	gene3810	LOC110749659	dof zinc finger protein DOF4.6-like, transcript variant X2	C2C2	PF02701	Dof domain, zinc finger	7.9e-33	112.3	Prupe.2G314800.1.p	97.3	3.4e-166
MSTRG.3498.2	gene4255	LOC110750142	NAC domain-containing protein 90	NAC	PF02365	No apical meristem (NAM) protein	4.4e-25	88.2	XP_008229117.1	92.2	1e-27
MSTRG.3498.3	gene4255	LOC110750142	NAC domain-containing protein 90	NAC	PF02365	No apical meristem (NAM) protein	1.6e-14	54.4	XP_008229117.1	94.7	1.5e-113
MSTRG.3586.1	gene4354	LOC110750210	ethylene-responsive transcription factor RAP2-3	AP2/ERF	PF00847	AP2 domain	1.4e-09	37.9	Prupe.1G130300.1.p	86.5	1.1e-45
MSTRG.3663.1	gene4442	LOC110750377	squamosa promoter-binding-like protein 6	SBP	PF03110	SBP domain	3.3e-32	110.4	Prupe.1G290200.4.p	95.4	2.5e-278
MSTRG.3663.2	gene4442	LOC110750377	squamosa promoter-binding-like protein 6	SBP	PF03110	SBP domain	3.3e-32	110.4	Prupe.1G290200.4.p	95.4	2.5e-278
MSTRG.3802.2	gene4621	LOC110750592	NAC domain-containing protein 2-like	NAC	PF02365	No apical meristem (NAM) protein	8e-29	100.2	Prupe.1G493100.1.p	99.3	3e-86
MSTRG.4324.1	gene5265	LOC110751361	probable WRKY transcription factor 57	WRKY	PF03106	WRKY DNA -binding domain	2.6e-26	91.6	Prupe.1G283500.1.p	96.5	1.3e-93
MSTRG.4324.2	gene5265	LOC110751361	probable WRKY transcription factor 57	WRKY	PF03106	WRKY DNA -binding domain	2.6e-26	91.6	Prupe.1G283500.1.p	96.5	1.3e-93
MSTRG.4324.3	gene5265	LOC110751361	probable WRKY transcription factor 57	WRKY	PF03106	WRKY DNA -binding domain	1.2e-25	89.5	Prupe.1G283500.1.p	95.8	5.1e-179
MSTRG.4428.3	gene5376	LOC110751393	transcription factor TCP15-like, transcript variant X2	TCP	PF03634	TCP family transcription factor	2.9e-38	131.7	XP_008221641.1	99.1	7.1e-237
MSTRG.4429.1	gene5387	LOC110751388	homeobox-leucine zipper protein ATHB-13-like, transcript variant X1	HB	PF00046	Homeobox domain	1.3e-15	56.8	XP_008221655.1	99	2.5e-161
MSTRG.4429.2	gene5387	LOC110751388	homeobox-leucine zipper protein ATHB-13-like, transcript variant X1	HB	PF00046	Homeobox domain	1.3e-15	56.8	Prupe.1G271400.1.p	98.9	2e-155
MSTRG.4449.2	gene5412	LOC110751260	single-stranded DNA-binding protein WHY1, chloroplastic-like	Whirly	PF08536	Whirly transcription factor	3e-49	166.2	Prupe.1G269100.1.p	95.2	1.1e-108
MSTRG.4659.1	gene5685	LOC110751810	probable WRKY transcription factor 46	WRKY	PF03106	WRKY DNA -binding domain	8.4e-14	51.5	Prupe.2G185100.1.p	89.3	3.8e-70
MSTRG.4854.7	gene5933	LOC110751892	MADS-box protein JOINTLESS-like, transcript variant X6	MIKC	PF00319	SRF-type transcription factor (DNA-binding and dimerisation domain)	4.1e-07	29.2	Prupe.1G531100.2.p	90.7	8.1e-53
MSTRG.4854.7	gene5933	LOC110751892	MADS-box protein JOINTLESS-like, transcript variant X6	MIKC	PF01486	K-box region	6e-13	48.7	Prupe.1G531100.2.p	90.7	8.1e-53
MSTRG.4855.4	gene5936	LOC110751888	MADS-box protein JOINTLESS-like, transcript variant X4	MIKC	PF00319	SRF-type transcription factor (DNA-binding and dimerisation domain)	3.6e-21	74.2	XP_008219272.1	91.5	4.3e-98
MSTRG.4855.4	gene5936	LOC110751888	MADS-box protein JOINTLESS-like, transcript variant X4	MIKC	PF01486	K-box region	6.5e-13	48.6	XP_008219272.1	91.5	4.3e-98
MSTRG.4939.1	gene6048	LOC110752147	uncharacterized LOC110752147	B3 superfamily	PF02362	B3 DNA binding domain	4.1e-14	52.2	XP_008239617.1	91.9	8.1e-129
MSTRG.4939.2	gene6048	LOC110752147	uncharacterized LOC110752147	B3 superfamily	PF02362	B3 DNA binding domain	9.7e-14	51	XP_008239617.1	96.4	1.8e-43
MSTRG.4939.3	gene6048	LOC110752147	uncharacterized LOC110752147	B3 superfamily	PF02362	B3 DNA binding domain	9.7e-14	51	XP_008239617.1	96.4	1.8e-43
MSTRG.4939.4	gene6048	LOC110752147	uncharacterized LOC110752147	B3 superfamily	PF02362	B3 DNA binding domain	9.7e-14	51	XP_008239617.1	96.4	1.8e-43
MSTRG.5392.3	gene6605	LOC110752805	ethylene-responsive transcription factor RAP2-7-like, transcript variant X1	AP2/ERF	PF00847	AP2 domain	6.1e-16	58.3	Prupe.6G091100.1.p	97.9	5.3e-156
MSTRG.5392.4	gene6605	LOC110752805	ethylene-responsive transcription factor RAP2-7-like, transcript variant X1	AP2/ERF	PF00847	AP2 domain	2.2e-11	43.7	Prupe.6G091100.3.p	98.3	3.3e-264
MSTRG.5571.1	gene6858	LOC110753070	ras-related protein RIC1-like	LBD (AS2/LOB)	PF03195	Protein of unknown function DUF260	1.6e-34	118.1	RrC3821_p1	81.4	5e-70
MSTRG.5571.3	gene6858	LOC110753070	ras-related protein RIC1-like	LBD (AS2/LOB)	PF03195	Protein of unknown function DUF260	1.6e-34	118.1	RrC3821_p1	81.4	5e-70
MSTRG.5964.3	gene7340	LOC110753576	protein ABSCISIC ACID-INSENSITIVE 5, transcript variant X1	bZIP	PF00170	bZIP transcription factor	1.7e-12	47.1	Prupe.7G112200.1.p	94.9	1.2e-231
MSTRG.6016.1	gene7403	LOC110753643	protein YABBY 4-like	C2C2	PF04690	YABBY protein	5.1e-28	98.5	Prupe.5G075800.1.p	100	4.1e-71
MSTRG.6173.1	gene7605	LOC110753889	WRKY transcription factor WRKY24-like	WRKY	PF03106	WRKY DNA -binding domain	1.5e-33	114.8	XP_008231402.2	97.3	1.2e-35
MSTRG.6961.1	gene8578	LOC110754949	two-component response regulator-like APRR2, transcript variant X6	MYB_related	PF00249	Myb-like DNA-binding domain	5e-09	36	XP_008229555.1	98	0
MSTRG.6961.2	gene8578	LOC110754949	two-component response regulator-like APRR2, transcript variant X6	MYB_related	PF00249	Myb-like DNA-binding domain	5e-09	36	XP_008229555.1	98	0
MSTRG.6961.3	gene8578	LOC110754949	two-component response regulator-like APRR2, transcript variant X6	MYB_related	PF00249	Myb-like DNA-binding domain	5e-09	36	XP_008229555.1	98	0
MSTRG.6961.4	gene8578	LOC110754949	two-component response regulator-like APRR2, transcript variant X6	MYB_related	PF00249	Myb-like DNA-binding domain	5.1e-09	36	XP_016649475.1	98.2	0
MSTRG.7117.1	gene8764	LOC110755156	myb-related protein 308-like	MYB	PF00249	Myb-like DNA-binding domain	1.1e-21	76.5	XP_008229231.1	96.6	4.6e-49
MSTRG.7263.3	gene8951	LOC110755375	transcription factor HY5-like, transcript variant X2	bZIP	PF00170	bZIP transcription factor	1e-13	51	Prupe.1G208500.2.p	95.9	1.2e-87
MSTRG.7349.1	gene9052	LOC110755491	nuclear transcription factor Y subunit A-7	NF-Y	PF02045	CCAAT-binding transcription factor (CBF-B/NF-YA) subunit B	2.9e-28	98.2	Prupe.4G090200.1.p	100	1.7e-54
MSTRG.7449.1	gene9167	LOC110755654	zinc finger protein CONSTANS-LIKE 9-like, transcript variant X2	DBB	PF00643	B-box zinc finger	9.4e-07	28.8	Prupe.3G194500.2.p	98.6	2.6e-236
MSTRG.7449.1	gene9167	LOC110755654	zinc finger protein CONSTANS-LIKE 9-like, transcript variant X2	CO-like	PF00643	B-box zinc finger	9.4e-07	28.8	Prupe.3G194500.2.p	98.6	2.6e-236
MSTRG.7449.1	gene9167	LOC110755654	zinc finger protein CONSTANS-LIKE 9-like, transcript variant X2	CO-like	PF06203	CCT motif	5.2e-16	58.3	Prupe.3G194500.2.p	98.6	2.6e-236
MSTRG.8233.1	gene10104	LOC110756615	B3 domain-containing protein REM5-like	B3 superfamily	PF02362	B3 DNA binding domain	1.2e-24	86	XP_008226604.1	92.5	8.8e-122
MSTRG.8337.1	gene10245	LOC110756803	transcription factor bHLH130-like, transcript variant X2	bHLH	PF00010	Helix-loop-helix DNA-binding domain	4.7e-10	39.1	XP_008219331.1	97.4	7.7e-228
MSTRG.8444.1	gene10366	LOC110756861	transcription factor bHLH66-like	bHLH	PF00010	Helix-loop-helix DNA-binding domain	9.5e-10	38.2	Prupe.7G260800.1.p	97.2	1e-48
MSTRG.8444.2	gene10366	LOC110756861	transcription factor bHLH66-like	bHLH	PF00010	Helix-loop-helix DNA-binding domain	2e-10	40.3	Prupe.7G260800.1.p	94.5	6e-114
MSTRG.8521.1	gene10450	LOC110757045	ethylene-responsive transcription factor-like protein At4g13040	AP2/ERF	PF00847	AP2 domain	3.8e-06	26.9	XP_008235440.1	98.7	9.3e-127
MSTRG.8650.2	gene10597	LOC110757157	ethylene-responsive transcription factor ERF118-like	AP2/ERF	PF00847	AP2 domain	7.5e-12	45.2	Prupe.1G310100.1.p	96.5	3.8e-185
MSTRG.868.1	gene1055	LOC110757437	auxin response factor 2B, transcript variant X2	B3 superfamily	PF02362	B3 DNA binding domain	3.6e-21	74.8	XP_008239553.1	97.6	0
MSTRG.868.1	gene1055	LOC110757437	auxin response factor 2B, transcript variant X2	ARF	PF02362	B3 DNA binding domain	3.6e-21	74.8	XP_008239553.1	97.6	0
MSTRG.868.1	gene1055	LOC110757437	auxin response factor 2B, transcript variant X2	ARF	PF06507	Auxin response factor	8.8e-36	121.9	XP_008239553.1	97.6	0
MSTRG.868.2	gene1055	LOC110757437	auxin response factor 2B, transcript variant X2	B3 superfamily	PF02362	B3 DNA binding domain	3.6e-21	74.8	XP_008239553.1	97.6	0
MSTRG.868.2	gene1055	LOC110757437	auxin response factor 2B, transcript variant X2	ARF	PF02362	B3 DNA binding domain	3.6e-21	74.8	XP_008239553.1	97.6	0
MSTRG.868.2	gene1055	LOC110757437	auxin response factor 2B, transcript variant X2	ARF	PF06507	Auxin response factor	8.8e-36	121.9	XP_008239553.1	97.6	0
MSTRG.868.3	gene1055	LOC110757437	auxin response factor 2B, transcript variant X2	B3 superfamily	PF02362	B3 DNA binding domain	3.6e-21	74.8	XP_008239553.1	97.6	0
MSTRG.868.3	gene1055	LOC110757437	auxin response factor 2B, transcript variant X2	ARF	PF02362	B3 DNA binding domain	3.6e-21	74.8	XP_008239553.1	97.6	0
MSTRG.868.3	gene1055	LOC110757437	auxin response factor 2B, transcript variant X2	ARF	PF06507	Auxin response factor	8.8e-36	121.9	XP_008239553.1	97.6	0
MSTRG.8923.1	gene10981	LOC110757645	auxin response factor 18	B3 superfamily	PF02362	B3 DNA binding domain	1.8e-22	79	XP_008233127.1	97	0
MSTRG.8923.1	gene10981	LOC110757645	auxin response factor 18	ARF	PF02362	B3 DNA binding domain	1.8e-22	79	XP_008233127.1	97	0
MSTRG.8923.1	gene10981	LOC110757645	auxin response factor 18	ARF	PF06507	Auxin response factor	4.2e-32	110.1	XP_008233127.1	97	0
MSTRG.9404.2	gene11569	LOC110758285	scarecrow-like transcription factor PAT1, transcript variant X3	GRAS	PF03514	GRAS domain family	1.6e-132	441.9	Prupe.4G233000.6.p	96.7	7.8e-302
MSTRG.9454.1	gene11633	LOC110758357	transcription factor TCP7-like, transcript variant X2	TCP	PF03634	TCP family transcription factor	2.1e-34	119.2	Prupe.1G070500.1.p	97.9	6e-152
MSTRG.9454.2	gene11633	LOC110758357	transcription factor TCP7-like, transcript variant X2	TCP	PF03634	TCP family transcription factor	2e-34	119.3	Prupe.1G070500.1.p	97.9	6e-152
MSTRG.9463.2	gene11642	LOC110758321	probable WRKY transcription factor 11	WRKY	PF03106	WRKY DNA -binding domain	2e-07	31.1	Prupe.1G071400.1.p	95.3	6.6e-119
MSTRG.9495.1	gene11677	LOC110758464	transcription factor bHLH35	bHLH	PF00010	Helix-loop-helix DNA-binding domain	1.3e-11	44.2	Prupe.1G074400.2.p	97.8	2.8e-115
MSTRG.9601.2	gene11809	LOC110758545	axial regulator YABBY 1, transcript variant X2	C2C2	PF04690	YABBY protein	2.7e-30	105.9	XP_008232594.1	98.6	9.8e-77
MSTRG.9601.3	gene11809	LOC110758545	axial regulator YABBY 1, transcript variant X2	C2C2	PF04690	YABBY protein	4.8e-30	105.1	MDP0000366291	75.8	2.5e-13
rna10023	gene7403	LOC110753643	protein YABBY 4-like	C2C2	PF04690	YABBY protein	2.4e-40	138.6	Prupe.5G075800.1.p	100	3.7e-81
rna10044	gene7419	LOC110753648	protein ODORANT1	MYB	PF00249	Myb-like DNA-binding domain	1.6e-31	108	Prupe.5G077500.1.p	98.3	8.6e-170
rna10130	gene7493	LOC110753819	myb-related protein 308-like	MYB	PF00249	Myb-like DNA-binding domain	1.1e-34	118.2	Prupe.8G164300.1.p	100	6.6e-150
rna10286	gene7605	LOC110753889	WRKY transcription factor WRKY24-like	WRKY	PF03106	WRKY DNA -binding domain	4.7e-52	174	XP_008231402.2	97.8	0
rna10580	gene7836	LOC110754087	transcription factor MYBS1	MYB	PF00249	Myb-like DNA-binding domain	1.7e-21	75.9	Prupe.5G217700.1.p	99	3.7e-171
rna10854	gene8036	LOC110754285	transcription factor UNE12-like, transcript variant X1	bHLH	PF00010	Helix-loop-helix DNA-binding domain	5.9e-08	32.4	XP_008218265.1	98.6	1.6e-186
rna10855	gene8036	LOC110754285	transcription factor UNE12-like, transcript variant X2	bHLH	PF00010	Helix-loop-helix DNA-binding domain	5.6e-08	32.5	XP_008218266.1	99.1	7.2e-184
rna10901	gene8075	LOC110754384	scarecrow-like protein 21	GRAS	PF03514	GRAS domain family	2e-127	425.1	Prupe.4G200200.2.p	97.9	0
rna1146	gene849	LOC110755111	transcription factor bHLH30-like, transcript variant X3	bHLH	PF00010	Helix-loop-helix DNA-binding domain	3.6e-09	36.3	Prupe.4G060000.1.p	97	2.2e-135
rna1147	gene849	LOC110755111	transcription factor bHLH30-like, transcript variant X4	bHLH	PF00010	Helix-loop-helix DNA-binding domain	3.6e-09	36.3	Prupe.4G060000.1.p	97	2.2e-135
rna1148	gene849	LOC110755111	transcription factor bHLH30-like, transcript variant X2	bHLH	PF00010	Helix-loop-helix DNA-binding domain	2.2e-09	37	Prupe.4G060000.1.p	96.6	3.7e-135
rna1149	gene849	LOC110755111	transcription factor bHLH30-like, transcript variant X1	bHLH	PF00010	Helix-loop-helix DNA-binding domain	3.6e-09	36.3	Prupe.4G060000.1.p	97	2.2e-135
rna11607	gene8578	LOC110754949	two-component response regulator-like APRR2, transcript variant X6	MYB_related	PF00249	Myb-like DNA-binding domain	5e-09	36	XP_008229555.1	98	0
rna11608	gene8578	LOC110754949	two-component response regulator-like APRR2, transcript variant X5	MYB_related	PF00249	Myb-like DNA-binding domain	5e-09	36	XP_008229553.1	98	0
rna11609	gene8578	LOC110754949	two-component response regulator-like APRR2, transcript variant X4	MYB_related	PF00249	Myb-like DNA-binding domain	5e-09	36	XP_008229553.1	98	0
rna11610	gene8578	LOC110754949	two-component response regulator-like APRR2, transcript variant X2	MYB_related	PF00249	Myb-like DNA-binding domain	5e-09	36	XP_016649475.1	98	0
rna11611	gene8578	LOC110754949	two-component response regulator-like APRR2, transcript variant X1	MYB_related	PF00249	Myb-like DNA-binding domain	5e-09	36	XP_008229553.1	98	0
rna11612	gene8578	LOC110754949	two-component response regulator-like APRR2, transcript variant X3	MYB_related	PF00249	Myb-like DNA-binding domain	5e-09	36	XP_008229553.1	98	0
rna1169	gene865	LOC110755209	dof zinc finger protein DOF1.5	C2C2	PF02701	Dof domain, zinc finger	9.4e-32	108.8	XP_008225286.1	97.5	2.8e-93
rna11792	gene8714	LOC110755108	transcription factor MYB114-like	MYB	PF00249	Myb-like DNA-binding domain	6.4e-29	99.7	Prupe.3G163100.1.p	92.6	4.3e-101
rna11793	gene8715	LOC110755133	transcription factor MYB75-like	MYB	PF00249	Myb-like DNA-binding domain	9e-31	105.6	Prupe.3G163100.1.p	92.9	2.2e-131
rna11802	gene8723	LOC110755123	DELLA protein GAI	GRAS	PF03514	GRAS domain family	6.6e-135	449.7	Prupe.3G162500.1.p	97	0
rna11854	gene8764	LOC110755156	myb-related protein 308-like	MYB	PF00249	Myb-like DNA-binding domain	1.6e-32	111.2	XP_008229231.1	98.3	1.2e-134
rna12087	gene8951	LOC110755375	transcription factor HY5-like, transcript variant X1	bZIP	PF00170	bZIP transcription factor	2.5e-13	49.8	Prupe.1G208500.1.p	94.3	1e-101
rna12088	gene8951	LOC110755375	transcription factor HY5-like, transcript variant X2	bZIP	PF00170	bZIP transcription factor	2.5e-13	49.8	Prupe.1G208500.2.p	96.4	2.2e-89
rna12230	gene9052	LOC110755491	nuclear transcription factor Y subunit A-7	NF-Y	PF02045	CCAAT-binding transcription factor (CBF-B/NF-YA) subunit B	6.3e-28	97.1	Prupe.4G090200.1.p	100	2.9e-79
rna1229	gene901	LOC110755415	ethylene-responsive transcription factor ERF034-like	AP2/ERF	PF00847	AP2 domain	4.6e-13	49.1	XP_008232393.1	95.3	5.9e-136
rna12297	gene9105	LOC110755553	probable WRKY transcription factor 3	WRKY	PF03106	WRKY DNA -binding domain	5.2e-51	170.7	XP_008230819.1	97.7	1e-298
rna12329	gene9131	LOC110755585	NAC domain-containing protein 100	NAC	PF02365	No apical meristem (NAM) protein	1.7e-30	105.5	Prupe.3G264600.1.p	97.7	1.9e-203
rna12377	gene9167	LOC110755654	zinc finger protein CONSTANS-LIKE 9-like, transcript variant X2	DBB	PF00643	B-box zinc finger	8.7e-07	28.9	Prupe.3G194500.2.p	98.6	2.6e-236
rna12377	gene9167	LOC110755654	zinc finger protein CONSTANS-LIKE 9-like, transcript variant X2	CO-like	PF00643	B-box zinc finger	8.7e-07	28.9	Prupe.3G194500.2.p	98.6	2.6e-236
rna12377	gene9167	LOC110755654	zinc finger protein CONSTANS-LIKE 9-like, transcript variant X2	CO-like	PF06203	CCT motif	5.2e-16	58.3	Prupe.3G194500.2.p	98.6	2.6e-236
rna12378	gene9167	LOC110755654	zinc finger protein CONSTANS-LIKE 9-like, transcript variant X1	DBB	PF00643	B-box zinc finger	7.7e-07	29	Prupe.3G194500.2.p	98.6	2.6e-236
rna12378	gene9167	LOC110755654	zinc finger protein CONSTANS-LIKE 9-like, transcript variant X1	CO-like	PF00643	B-box zinc finger	7.7e-07	29	Prupe.3G194500.2.p	98.6	2.6e-236
rna12378	gene9167	LOC110755654	zinc finger protein CONSTANS-LIKE 9-like, transcript variant X1	CO-like	PF06203	CCT motif	5.2e-16	58.3	Prupe.3G194500.2.p	98.6	2.6e-236
rna13182	gene9693	LOC110756194	LOB domain-containing protein 29-like, transcript variant X1	LBD (AS2/LOB)	PF03195	Protein of unknown function DUF260	3.3e-36	123.5	XP_008235796.1	70.3	5e-82
rna13183	gene9693	LOC110756194	LOB domain-containing protein 29-like, transcript variant X2	LBD (AS2/LOB)	PF03195	Protein of unknown function DUF260	2e-36	124.2	XP_008235796.1	70.3	7.4e-82
rna13489	gene9936	LOC110756480	ethylene-responsive transcription factor 1A	AP2/ERF	PF00847	AP2 domain	7.4e-14	51.6	Prupe.5G061800.1.p	97.2	6e-152
rna13490	gene9937	LOC110756458	ethylene-responsive transcription factor 5-like	AP2/ERF	PF00847	AP2 domain	1.1e-14	54.3	XP_008238414.1	95.1	3.6e-183
rna13696	gene10104	LOC110756615	B3 domain-containing protein REM5-like	B3 superfamily	PF02362	B3 DNA binding domain	4.5e-28	97	Prupe.4G178400.1.p	89.3	9.3e-136
rna13860	gene10245	LOC110756803	transcription factor bHLH130-like, transcript variant X2	bHLH	PF00010	Helix-loop-helix DNA-binding domain	4.6e-10	39.2	XP_008219331.1	96.9	2.7e-225
rna13861	gene10245	LOC110756803	transcription factor bHLH130-like, transcript variant X1	bHLH	PF00010	Helix-loop-helix DNA-binding domain	4.7e-10	39.1	XP_008219331.1	97.4	7.7e-228
rna14045	gene10366	LOC110756861	transcription factor bHLH66-like	bHLH	PF00010	Helix-loop-helix DNA-binding domain	1.8e-09	37.3	Prupe.7G260800.1.p	96.6	2.9e-250
rna14141	gene10450	LOC110757045	ethylene-responsive transcription factor-like protein At4g13040	AP2/ERF	PF00847	AP2 domain	3.8e-06	26.9	XP_008235440.1	98.7	9.3e-127
rna14297	gene10559	LOC110757175	AP2/ERF and B3 domain-containing transcription factor RAV1	B3 superfamily	PF02362	B3 DNA binding domain	2.3e-28	97.9	Prupe.1G305900.1.p	96.4	2.5e-231
rna14297	gene10559	LOC110757175	AP2/ERF and B3 domain-containing transcription factor RAV1	AP2/ERF	PF02362	B3 DNA binding domain	2.3e-28	97.9	Prupe.1G305900.1.p	96.4	2.5e-231
rna14297	gene10559	LOC110757175	AP2/ERF and B3 domain-containing transcription factor RAV1	AP2/ERF	PF00847	AP2 domain	1.7e-09	37.7	Prupe.1G305900.1.p	96.4	2.5e-231
rna14351	gene10597	LOC110757157	ethylene-responsive transcription factor ERF118-like	AP2/ERF	PF00847	AP2 domain	7.5e-12	45.2	Prupe.1G310100.1.p	96.5	3.8e-185
rna1448	gene1055	LOC110757437	auxin response factor 2B, transcript variant X1	B3 superfamily	PF02362	B3 DNA binding domain	3.6e-21	74.8	XP_008239553.1	97.6	0
rna1448	gene1055	LOC110757437	auxin response factor 2B, transcript variant X1	ARF	PF02362	B3 DNA binding domain	3.6e-21	74.8	XP_008239553.1	97.6	0
rna1448	gene1055	LOC110757437	auxin response factor 2B, transcript variant X1	ARF	PF06507	Auxin response factor	8.8e-36	121.9	XP_008239553.1	97.6	0
rna1449	gene1055	LOC110757437	auxin response factor 2B, transcript variant X2	B3 superfamily	PF02362	B3 DNA binding domain	3.6e-21	74.8	XP_008239553.1	97.6	0
rna1449	gene1055	LOC110757437	auxin response factor 2B, transcript variant X2	ARF	PF02362	B3 DNA binding domain	3.6e-21	74.8	XP_008239553.1	97.6	0
rna1449	gene1055	LOC110757437	auxin response factor 2B, transcript variant X2	ARF	PF06507	Auxin response factor	8.8e-36	121.9	XP_008239553.1	97.6	0
rna14508	gene10721	LOC110757318	transcription factor DIVARICATA-like	MYB	PF00249	Myb-like DNA-binding domain	2.2e-22	78.8	XP_008239581.1	99.3	2.1e-179
rna14831	gene10956	LOC110757589	BES1/BZR1 homolog protein 4-like, transcript variant X1	BES1	PF05687	BES1/BZR1 plant transcription factor, N-terminal	1.6e-65	220	Prupe.4G158400.1.p	95	1.2e-186
rna14832	gene10956	LOC110757589	BES1/BZR1 homolog protein 4-like, transcript variant X2	BES1	PF05687	BES1/BZR1 plant transcription factor, N-terminal	1.6e-65	220	Prupe.4G158400.1.p	99.4	6.3e-190
rna14877	gene10978	LOC110757639	transcription factor bHLH13	bHLH	PF00010	Helix-loop-helix DNA-binding domain	9.1e-11	41.4	Prupe.2G190100.1.p	97.7	0
rna14878	gene10979	LOC110757637	ethylene-responsive transcription factor ERF023	AP2/ERF	PF00847	AP2 domain	2.6e-12	46.7	XP_008233130.1	95.5	6.9e-110
rna14880	gene10981	LOC110757645	auxin response factor 18	B3 superfamily	PF02362	B3 DNA binding domain	1.8e-22	79	XP_008233127.1	97	0
rna14880	gene10981	LOC110757645	auxin response factor 18	ARF	PF02362	B3 DNA binding domain	1.8e-22	79	XP_008233127.1	97	0
rna14880	gene10981	LOC110757645	auxin response factor 18	ARF	PF06507	Auxin response factor	4.2e-32	110.1	XP_008233127.1	97	0
rna14905	gene10995	LOC110757640	myb-related protein 308-like	MYB	PF00249	Myb-like DNA-binding domain	1.9e-32	111	Prupe.2G192100.1.p	94.9	2.4e-156
rna14946	gene11021	LOC110757633	homeobox-leucine zipper protein ATHB-12-like	HB	PF00046	Homeobox domain	1.2e-17	63.3	Prupe.2G194400.1.p	96.7	7e-125
rna15003	gene11063	LOC110757741	transcription factor bHLH49, transcript variant X2	bHLH	PF00010	Helix-loop-helix DNA-binding domain	2.5e-06	27.2	Prupe.1G297200.2.p	96.4	7.6e-308
rna15004	gene11063	LOC110757741	transcription factor bHLH49, transcript variant X1	bHLH	PF00010	Helix-loop-helix DNA-binding domain	2.5e-06	27.2	Prupe.1G297200.2.p	96.4	7.6e-308
rna15005	gene11063	LOC110757741	transcription factor bHLH49, transcript variant X3	bHLH	PF00010	Helix-loop-helix DNA-binding domain	2.3e-06	27.3	Prupe.1G297200.10.p	96.6	3.4e-286
rna15197	gene11207	LOC110757869	B-box zinc finger protein 24-like	C2C2	PF00643	B-box zinc finger	2.1e-13	50.1	XP_008229182.1	98.3	7.4e-135
rna15197	gene11207	LOC110757869	B-box zinc finger protein 24-like	DBB	PF00643	B-box zinc finger	2.1e-13	50.1	XP_008229182.1	98.3	7.4e-135
rna15273	gene11265	LOC110757938	heat stress transcription factor A-4b-like	HSF	PF00447	HSF-type DNA-binding	1.3e-31	108.9	Prupe.3G108700.1.p	95.2	6.9e-240
rna15292	gene11281	LOC110757950	zinc finger protein CONSTANS-LIKE 4-like, transcript variant X1	C2C2	PF00643	B-box zinc finger	2.1e-07	30.9	CCG032314.1	52.2	6.3e-29
rna15293	gene11281	LOC110757950	zinc finger protein CONSTANS-LIKE 4-like, transcript variant X2	C2C2	PF00643	B-box zinc finger	1.9e-07	31	CCG032314.1	49.7	7.5e-29
rna15444	gene11374	LOC110758078	LOB domain-containing protein 29-like, transcript variant X2	LBD (AS2/LOB)	PF03195	Protein of unknown function DUF260	7.8e-18	64.6	Prupe.8G227400.1.p	63.1	1.1e-56
rna15445	gene11374	LOC110758078	LOB domain-containing protein 29-like, transcript variant X1	LBD (AS2/LOB)	PF03195	Protein of unknown function DUF260	2.7e-35	120.6	Prupe.8G227400.1.p	66.5	5.3e-80
rna15693	gene11569	LOC110758285	scarecrow-like transcription factor PAT1, transcript variant X1	GRAS	PF03514	GRAS domain family	1.9e-132	441.6	Prupe.4G233000.1.p	96.8	0
rna15694	gene11569	LOC110758285	scarecrow-like transcription factor PAT1, transcript variant X2	GRAS	PF03514	GRAS domain family	1.6e-132	441.9	Prupe.4G233000.6.p	96.7	7.8e-302
rna15695	gene11569	LOC110758285	scarecrow-like transcription factor PAT1, transcript variant X3	GRAS	PF03514	GRAS domain family	7e-133	443	Prupe.4G233000.3.p	96.7	1.7e-232
rna15787	gene11633	LOC110758357	transcription factor TCP7-like, transcript variant X2	TCP	PF03634	TCP family transcription factor	1.7e-34	119.5	Prupe.1G070500.1.p	97.9	6e-152
rna15788	gene11633	LOC110758357	transcription factor TCP7-like, transcript variant X1	TCP	PF03634	TCP family transcription factor	2e-34	119.2	Prupe.1G070500.1.p	97.9	6e-152
rna15799	gene11642	LOC110758321	probable WRKY transcription factor 11	WRKY	PF03106	WRKY DNA -binding domain	6.5e-27	93.5	Prupe.1G071400.1.p	96.1	6.7e-151
rna15848	gene11677	LOC110758464	transcription factor bHLH35	bHLH	PF00010	Helix-loop-helix DNA-binding domain	1.3e-11	44.1	Prupe.1G074400.1.p	98.8	1.5e-127
rna16022	gene11809	LOC110758545	axial regulator YABBY 1, transcript variant X1	C2C2	PF04690	YABBY protein	1.3e-73	246.7	XP_008232594.1	99.1	1.1e-132
rna16023	gene11809	LOC110758545	axial regulator YABBY 1, transcript variant X2	C2C2	PF04690	YABBY protein	2.3e-73	246	XP_008232595.1	99.1	4.3e-132
rna16533	gene12162	LOC110758946	NAC domain-containing protein 43-like	NAC	PF02365	No apical meristem (NAM) protein	2e-26	92.5	Prupe.5G131900.1.p	98.9	4.8e-257
rna16785	gene12333	LOC110759129	protein SHORT-ROOT, transcript variant X1	GRAS	PF03514	GRAS domain family	6.1e-107	357.7	XP_008237911.1	99.4	1.1e-294
rna16786	gene12333	LOC110759129	protein SHORT-ROOT, transcript variant X2	GRAS	PF03514	GRAS domain family	6.1e-107	357.7	XP_008237911.1	99.4	1.1e-294
rna17045	gene12540	LOC110759362	homeobox-leucine zipper protein ANTHOCYANINLESS 2, transcript variant X1	HD-ZIP	PF01852	START domain	2.8e-57	193.4	Prupe.2G156900.1.p	99.6	0
rna17045	gene12540	LOC110759362	homeobox-leucine zipper protein ANTHOCYANINLESS 2, transcript variant X1	HD-ZIP	PF00046	Homeobox domain	1.1e-18	66.6	Prupe.2G156900.1.p	99.6	0
rna17045	gene12540	LOC110759362	homeobox-leucine zipper protein ANTHOCYANINLESS 2, transcript variant X1	HB	PF00046	Homeobox domain	1.1e-18	66.6	Prupe.2G156900.1.p	99.6	0
rna17046	gene12540	LOC110759362	homeobox-leucine zipper protein ANTHOCYANINLESS 2, transcript variant X2	HD-ZIP	PF01852	START domain	2.8e-57	193.4	Prupe.2G156900.1.p	99.5	0
rna17046	gene12540	LOC110759362	homeobox-leucine zipper protein ANTHOCYANINLESS 2, transcript variant X2	HD-ZIP	PF00046	Homeobox domain	1.1e-18	66.6	Prupe.2G156900.1.p	99.5	0
rna17046	gene12540	LOC110759362	homeobox-leucine zipper protein ANTHOCYANINLESS 2, transcript variant X2	HB	PF00046	Homeobox domain	1.1e-18	66.6	Prupe.2G156900.1.p	99.5	0
rna17086	gene12567	LOC110759385	NAC domain-containing protein 74-like	NAC	PF02365	No apical meristem (NAM) protein	1.6e-13	51.2	Prupe.7G014100.1.p	92.6	2.8e-275
rna172	gene118	LOC110761431	homeobox-leucine zipper protein HAT5	HB	PF00046	Homeobox domain	1.8e-18	66	Prupe.3G283200.1.p	98.1	6.7e-176
rna17217	gene12673	LOC110759449	nuclear transcription factor Y subunit A-3-like, transcript variant X4	NF-Y	PF02045	CCAAT-binding transcription factor (CBF-B/NF-YA) subunit B	6e-26	90.8	XP_016649370.1	97.7	2.9e-193
rna17218	gene12673	LOC110759449	nuclear transcription factor Y subunit A-3-like, transcript variant X2	NF-Y	PF02045	CCAAT-binding transcription factor (CBF-B/NF-YA) subunit B	6e-26	90.8	XP_016649370.1	97.7	2.9e-193
rna17219	gene12673	LOC110759449	nuclear transcription factor Y subunit A-3-like, transcript variant X6	NF-Y	PF02045	CCAAT-binding transcription factor (CBF-B/NF-YA) subunit B	4.9e-26	91.1	XP_016649374.1	97.7	3.1e-167
rna17220	gene12673	LOC110759449	nuclear transcription factor Y subunit A-3-like, transcript variant X3	NF-Y	PF02045	CCAAT-binding transcription factor (CBF-B/NF-YA) subunit B	6e-26	90.8	XP_016649370.1	97.7	2.9e-193
rna17221	gene12673	LOC110759449	nuclear transcription factor Y subunit A-3-like, transcript variant X5	NF-Y	PF02045	CCAAT-binding transcription factor (CBF-B/NF-YA) subunit B	4.9e-26	91.1	XP_016649374.1	97.7	3.1e-167
rna17222	gene12673	LOC110759449	nuclear transcription factor Y subunit A-3-like, transcript variant X1	NF-Y	PF02045	CCAAT-binding transcription factor (CBF-B/NF-YA) subunit B	6e-26	90.8	XP_016649370.1	97.7	2.9e-193
rna1742	gene1265	LOC110759758	zinc finger protein CONSTANS-LIKE 2	DBB	PF00643	B-box zinc finger	5.5e-11	42.3	XP_008230340.1	98.2	3e-215
rna1742	gene1265	LOC110759758	zinc finger protein CONSTANS-LIKE 2	CO-like	PF00643	B-box zinc finger	5.5e-11	42.3	XP_008230340.1	98.2	3e-215
rna1742	gene1265	LOC110759758	zinc finger protein CONSTANS-LIKE 2	CO-like	PF06203	CCT motif	4.5e-18	64.9	XP_008230340.1	98.2	3e-215
rna17695	gene13017	LOC110759924	DELLA protein DWARF8-like, transcript variant X1	GRAS	PF03514	GRAS domain family	3.3e-130	434.2	Prupe.7G236100.1.p	99.4	0
rna17696	gene13017	LOC110759924	DELLA protein DWARF8-like, transcript variant X2	GRAS	PF03514	GRAS domain family	3.3e-130	434.2	Prupe.7G236100.1.p	99.4	0
rna17697	gene13017	LOC110759924	DELLA protein DWARF8-like, transcript variant X3	GRAS	PF03514	GRAS domain family	3.3e-130	434.2	Prupe.7G236100.1.p	99.4	0
rna18208	gene13382	LOC110760290	myb family transcription factor APL, transcript variant X1	MYB_related	PF00249	Myb-like DNA-binding domain	6.6e-08	32.4	Prupe.4G128000.1.p	98.6	1.4e-209
rna18209	gene13382	LOC110760290	myb family transcription factor APL, transcript variant X2	MYB_related	PF00249	Myb-like DNA-binding domain	6.6e-08	32.5	Prupe.4G128000.1.p	98.9	5.7e-211
rna18286	gene13449	LOC110760359	probable WRKY transcription factor 75	WRKY	PF03106	WRKY DNA -binding domain	1.1e-27	96	Prupe.5G148700.1.p	95.9	1.6e-91
rna18291	gene13452	LOC110760374	squamosa promoter-binding-like protein 13A	SBP	PF03110	SBP domain	3.6e-31	107	XP_008239496.1	98	2.7e-230
rna18615	gene13705	LOC110760656	probable WRKY transcription factor 53	WRKY	PF03106	WRKY DNA -binding domain	8.2e-27	93.2	XP_008239051.1	96.9	2.9e-196
rna18625	gene13713	LOC110760654	ethylene-responsive transcription factor ERF061	AP2/ERF	PF00847	AP2 domain	1.6e-13	50.6	XP_008239044.1	93.3	1e-160
rna18750	gene13803	LOC110760756	transcription factor MYBS3	MYB_related	PF00249	Myb-like DNA-binding domain	5.4e-11	42.3	XP_008228426.1	98.3	1.5e-200
rna18896	gene13909	LOC110760892	zinc-finger homeodomain protein 9	ZF-HD	PF04770	ZF-HD protein dimerisation region	1.5e-28	98.8	Prupe.3G267800.1.p	90.5	6.4e-177
rna18897	gene13910	LOC110760900	mini zinc finger protein 2-like	ZF-HD	PF04770	ZF-HD protein dimerisation region	5.6e-30	103.3	XP_008230765.1	100	2.6e-48
rna18898	gene13911	LOC110760904	myb-related protein 306-like	MYB	PF00249	Myb-like DNA-binding domain	6.9e-33	112.4	XP_008230764.1	98.5	2.3e-190
rna18921	gene13928	LOC110760873	homeobox-leucine zipper protein HAT7	HB	PF00046	Homeobox domain	7.8e-16	57.5	Prupe.3G269900.1.p	97.1	2.4e-170
rna19851	gene14590	LOC110761702	ethylene-responsive transcription factor RAP2-12-like, transcript variant X1	AP2/ERF	PF00847	AP2 domain	4.4e-12	45.9	XP_008228117.1	95.6	2e-206
rna19852	gene14590	LOC110761702	ethylene-responsive transcription factor RAP2-12-like, transcript variant X3	AP2/ERF	PF00847	AP2 domain	4.4e-12	45.9	XP_008228117.1	95.6	2e-206
rna2001	gene1470	LOC110761889	dehydration-responsive element-binding protein 2C	AP2/ERF	PF00847	AP2 domain	1.5e-13	50.6	Prupe.2G256900.1.p	96.6	9.8e-222
rna20056	gene14737	LOC110761810	zinc finger protein CONSTANS-LIKE 13, transcript variant X2	DBB	PF00643	B-box zinc finger	1.9e-12	47	Prupe.8G253900.2.p	97.2	1.9e-220
rna20056	gene14737	LOC110761810	zinc finger protein CONSTANS-LIKE 13, transcript variant X2	CO-like	PF00643	B-box zinc finger	1.9e-12	47	Prupe.8G253900.2.p	97.2	1.9e-220
rna20056	gene14737	LOC110761810	zinc finger protein CONSTANS-LIKE 13, transcript variant X2	CO-like	PF06203	CCT motif	1.2e-15	57.2	Prupe.8G253900.2.p	97.2	1.9e-220
rna20057	gene14737	LOC110761810	zinc finger protein CONSTANS-LIKE 13, transcript variant X1	DBB	PF00643	B-box zinc finger	2.1e-12	46.9	Prupe.8G253900.2.p	97.2	1.9e-220
rna20057	gene14737	LOC110761810	zinc finger protein CONSTANS-LIKE 13, transcript variant X1	CO-like	PF00643	B-box zinc finger	2.1e-12	46.9	Prupe.8G253900.2.p	97.2	1.9e-220
rna20057	gene14737	LOC110761810	zinc finger protein CONSTANS-LIKE 13, transcript variant X1	CO-like	PF06203	CCT motif	1.2e-15	57.2	Prupe.8G253900.2.p	97.2	1.9e-220
rna20188	gene14843	LOC110761936	transcription factor MYB44-like	MYB	PF00249	Myb-like DNA-binding domain	5.7e-36	122.3	Prupe.1G430000.1.p	98.4	1.2e-172
rna20282	gene14913	LOC110761984	B3 domain-containing protein At5g42700-like, transcript variant X1	B3 superfamily	PF02362	B3 DNA binding domain	7.5e-13	48.1	Prupe.1G437800.1.p	81.4	6.3e-88
rna20283	gene14913	LOC110761984	B3 domain-containing protein At5g42700-like, transcript variant X2	B3 superfamily	PF02362	B3 DNA binding domain	7.5e-13	48.1	Prupe.1G437800.1.p	81.4	6.3e-88
rna20338	gene14960	LOC110762045	transcription factor RF2b-like	bZIP	PF00170	bZIP transcription factor	1.6e-08	34.3	XP_008241588.1	95.9	5.5e-229
rna20641	gene15185	LOC110762388	myb-related protein 306-like	MYB	PF00249	Myb-like DNA-binding domain	1.1e-32	111.8	Prupe.5G193200.1.p	97.5	8.9e-209
rna20685	gene15217	LOC110762397	NAC domain-containing protein 100	NAC	PF02365	No apical meristem (NAM) protein	1e-29	103	Prupe.5G196000.1.p	96.4	3.9e-204
rna20884	gene15372	LOC110762498	transcription repressor MYB6-like	MYB	PF00249	Myb-like DNA-binding domain	4.9e-33	112.9	Prupe.5G105700.1.p	98.6	6.8e-206
rna20992	gene15447	LOC110762547	probable WRKY transcription factor 40	WRKY	PF03106	WRKY DNA -binding domain	5.8e-24	84.1	Prupe.1G393000.1.p	96	7.9e-180
rna21021	gene15470	LOC110762546	protein PPLZ02-like	AP2/ERF	PF00847	AP2 domain	4.3e-11	42.7	Prupe.1G390800.1.p	100	3.3e-109
rna21043	gene15489	LOC110762675	dof zinc finger protein DOF3.4	C2C2	PF02701	Dof domain, zinc finger	1.2e-33	114.9	Prupe.1G388600.2.p	98.9	4.3e-152
rna21283	gene15649	LOC110762743	protein indeterminate-domain 5, chloroplastic-like	C2H2	PF00096	Zinc finger, C2H2 type	3.6e-07	30.1	XP_008220980.1	98.2	0
rna21546	gene15841	LOC110763060	probable WRKY transcription factor 31	WRKY	PF03106	WRKY DNA -binding domain	1.3e-26	92.6	Prupe.4G017600.1.p	95.8	0
rna2155	gene1588	LOC110763071	ribonuclease J, transcript variant X2	MYB_related	PF00249	Myb-like DNA-binding domain	2.2e-06	27.6	Prupe.5G152800.2.p	99.1	0
rna2156	gene1588	LOC110763071	ribonuclease J, transcript variant X1	MYB_related	PF00249	Myb-like DNA-binding domain	3.5e-06	26.9	XP_008239449.1	99.1	0
rna21647	gene15916	LOC110763096	MYB-like transcription factor ETC1	MYB_related	PF00249	Myb-like DNA-binding domain	6.9e-10	38.8	XP_008224784.1	98.7	3.4e-33
rna21810	gene16047	LOC110763271	ethylene-responsive transcription factor 4	AP2/ERF	PF00847	AP2 domain	2.7e-14	53	Prupe.4G176200.1.p	96.9	1.5e-116
rna21884	gene16106	LOC110763325	homeobox-leucine zipper protein HAT9-like	HB	PF00046	Homeobox domain	1.3e-16	60	Prupe.1G416800.1.p	94.6	5.4e-162
rna21942	gene16143	LOC110763398	probable WRKY transcription factor 40	WRKY	PF03106	WRKY DNA -binding domain	1.5e-24	85.9	Prupe.3G098100.1.p	96.6	3.1e-165
rna22015	gene16202	LOC110763466	transcription factor UNE12	bHLH	PF00010	Helix-loop-helix DNA-binding domain	8.3e-07	28.8	Prupe.8G232600.1.p	99	1.5e-161
rna22049	gene16228	LOC110763486	heat stress transcription factor A-6b-like, transcript variant X3	HSF	PF00447	HSF-type DNA-binding	1.3e-32	112.1	Prupe.8G234900.4.p	97.2	2.3e-201
rna22050	gene16228	LOC110763486	heat stress transcription factor A-6b-like, transcript variant X7	HSF	PF00447	HSF-type DNA-binding	1.3e-32	112.1	Prupe.8G234900.4.p	97.2	2.3e-201
rna22051	gene16228	LOC110763486	heat stress transcription factor A-6b-like, transcript variant X6	HSF	PF00447	HSF-type DNA-binding	1.3e-32	112.1	Prupe.8G234900.4.p	97.2	2.3e-201
rna22052	gene16228	LOC110763486	heat stress transcription factor A-6b-like, transcript variant X2	HSF	PF00447	HSF-type DNA-binding	1.3e-32	112.1	Prupe.8G234900.4.p	97.2	2.3e-201
rna22053	gene16228	LOC110763486	heat stress transcription factor A-6b-like, transcript variant X5	HSF	PF00447	HSF-type DNA-binding	1.3e-32	112.1	Prupe.8G234900.4.p	97.2	2.3e-201
rna22054	gene16228	LOC110763486	heat stress transcription factor A-6b-like, transcript variant X4	HSF	PF00447	HSF-type DNA-binding	1.3e-32	112.1	Prupe.8G234900.4.p	97.2	2.3e-201
rna22055	gene16228	LOC110763486	heat stress transcription factor A-6b-like, transcript variant X1	HSF	PF00447	HSF-type DNA-binding	1.3e-32	112.1	Prupe.8G234900.4.p	97.2	2.3e-201
rna22056	gene16228	LOC110763486	heat stress transcription factor A-6b-like, transcript variant X8	HSF	PF00447	HSF-type DNA-binding	1.3e-32	112.1	Prupe.8G234900.4.p	97.2	2.3e-201
rna22245	gene16350	LOC110763606	transcription factor bHLH130-like, transcript variant X1	bHLH	PF00010	Helix-loop-helix DNA-binding domain	4.1e-08	32.9	XP_008231356.1	94.4	3.5e-228
rna22246	gene16350	LOC110763606	transcription factor bHLH130-like, transcript variant X2	bHLH	PF00010	Helix-loop-helix DNA-binding domain	4.1e-08	32.9	XP_008231356.1	94.4	3.5e-228
rna22426	gene16491	LOC110763797	ethylene-responsive transcription factor SHINE 2-like	AP2/ERF	PF00847	AP2 domain	3.2e-11	43.2	XP_008219492.1	97.8	2.1e-118
rna22517	gene16551	LOC110763814	zinc finger CCCH domain-containing protein 1-like, transcript variant X2	C3H	PF00642	Zinc finger C-x8-C-x5-C-x3-H type (and similar)	4.3e-10	39.1	XP_008241188.2	96.8	7.4e-175
rna22518	gene16551	LOC110763814	zinc finger CCCH domain-containing protein 1-like, transcript variant X1	C3H	PF00642	Zinc finger C-x8-C-x5-C-x3-H type (and similar)	4.3e-10	39.1	XP_008241188.2	96.8	7.4e-175
rna22519	gene16551	LOC110763814	zinc finger CCCH domain-containing protein 1-like, transcript variant X4	C3H	PF00642	Zinc finger C-x8-C-x5-C-x3-H type (and similar)	4.3e-10	39.1	XP_008241188.2	96.8	7.4e-175
rna22520	gene16551	LOC110763814	zinc finger CCCH domain-containing protein 1-like, transcript variant X3	C3H	PF00642	Zinc finger C-x8-C-x5-C-x3-H type (and similar)	4.3e-10	39.1	XP_008241188.2	96.8	7.4e-175
rna22631	gene16629	LOC110763916	calmodulin-binding transcription activator 5, transcript variant X2	CAMTA	PF03859	CG-1 domain	1.8e-45	153.3	Prupe.1G122800.4.p	96.4	0
rna22632	gene16629	LOC110763916	calmodulin-binding transcription activator 5, transcript variant X1	CAMTA	PF03859	CG-1 domain	1.8e-45	153.3	Prupe.1G122800.1.p	96.4	0
rna22633	gene16629	LOC110763916	calmodulin-binding transcription activator 5, transcript variant X3	CAMTA	PF03859	CG-1 domain	1.8e-45	153.4	Prupe.1G122800.1.p	96.3	0
rna22788	gene16755	LOC110764063	protein LHY, transcript variant X2	MYB_related	PF00249	Myb-like DNA-binding domain	2.3e-13	50	Prupe.2G200400.1.p	96.1	0
rna22789	gene16755	LOC110764063	protein LHY, transcript variant X1	MYB_related	PF00249	Myb-like DNA-binding domain	2.3e-13	50	Prupe.2G200400.1.p	96.1	0
rna22804	gene16764	LOC110764033	protein NTM1-like 9, transcript variant X2	NAC	PF02365	No apical meristem (NAM) protein	8.3e-22	77.7	Prupe.2G201800.1.p	90.9	8.3e-244
rna22805	gene16764	LOC110764033	protein NTM1-like 9, transcript variant X3	NAC	PF02365	No apical meristem (NAM) protein	8.2e-22	77.7	Prupe.2G201800.1.p	91.5	1.8e-243
rna22806	gene16764	LOC110764033	protein NTM1-like 9, transcript variant X1	NAC	PF02365	No apical meristem (NAM) protein	8.3e-22	77.7	Prupe.2G201800.1.p	90.9	8.3e-244
rna22809	gene16765	LOC110764036	NAC domain-containing protein 41-like, transcript variant X3	NAC	PF02365	No apical meristem (NAM) protein	1.4e-13	51.4	Prupe.2G201600.1.p	83.6	1e-146
rna22811	gene16767	LOC110764032	NAC transcription factor NAM-1-like	NAC	PF02365	No apical meristem (NAM) protein	1.1e-10	42.1	Prupe.2G201900.1.p	83.3	4.1e-204
rna22833	gene16780	LOC110764133	zinc finger protein CONSTANS-LIKE 6-like	CO-like	PF00643	B-box zinc finger	9.8e-08	31.9	XP_008243227.1	95.6	6.2e-252
rna22833	gene16780	LOC110764133	zinc finger protein CONSTANS-LIKE 6-like	CO-like	PF06203	CCT motif	3.8e-18	65.1	XP_008243227.1	95.6	6.2e-252
rna22857	gene16802	LOC110764080	transcription factor MYB62-like	MYB	PF00249	Myb-like DNA-binding domain	1.4e-33	114.6	XP_008243255.1	97.4	6.6e-173
rna23012	gene16932	LOC110764247	transcription factor CPC-like	MYB_related	PF00249	Myb-like DNA-binding domain	3.8e-09	36.4	XP_008230086.1	100	1.3e-34
rna23241	gene17082	LOC110764450	squamosa promoter-binding-like protein 13A, transcript variant X2	SBP	PF03110	SBP domain	9.5e-29	99.3	Prupe.3G308100.2.p	95.1	1.5e-209
rna23242	gene17082	LOC110764450	squamosa promoter-binding-like protein 13A, transcript variant X1	SBP	PF03110	SBP domain	1.1e-28	99.1	Prupe.3G308100.1.p	95.3	1.8e-229
rna2343	gene1729	LOC110764584	transcription factor MYB8-like	MYB	PF00249	Myb-like DNA-binding domain	1.4e-29	101.8	XP_008220562.1	97	9.3e-164
rna23497	gene17291	LOC110764644	B-box zinc finger protein 24-like, transcript variant X2	C2C2	PF00643	B-box zinc finger	1.2e-14	54	XP_008222603.1	97.1	2.1e-129
rna23497	gene17291	LOC110764644	B-box zinc finger protein 24-like, transcript variant X2	DBB	PF00643	B-box zinc finger	1.2e-14	54	XP_008222603.1	97.1	2.1e-129
rna23498	gene17291	LOC110764644	B-box zinc finger protein 24-like, transcript variant X1	C2C2	PF00643	B-box zinc finger	1.2e-14	54	XP_008222603.1	97.1	2.1e-129
rna23498	gene17291	LOC110764644	B-box zinc finger protein 24-like, transcript variant X1	DBB	PF00643	B-box zinc finger	1.2e-14	54	XP_008222603.1	97.1	2.1e-129
rna23512	gene17309	LOC110764668	ethylene-responsive transcription factor 2-like	AP2/ERF	PF00847	AP2 domain	5.4e-15	55.3	Prupe.2G272300.1.p	93.4	7.1e-136
rna23514	gene17311	LOC110764702	ethylene-responsive transcription factor ERF105-like	AP2/ERF	PF00847	AP2 domain	7.8e-15	54.8	Prupe.2G272400.1.p	93.9	7.6e-161
rna23515	gene17312	LOC110764726	ethylene-responsive transcription factor ERF106-like, transcript variant X1	AP2/ERF	PF00847	AP2 domain	9e-13	48.1	Prupe.2G272500.1.p	95	5.6e-127
rna23516	gene17312	LOC110764726	ethylene-responsive transcription factor ERF106-like, transcript variant X2	AP2/ERF	PF00847	AP2 domain	6.9e-13	48.5	Prupe.2G272500.1.p	82.2	3.2e-102
rna23602	gene17384	LOC110764724	protein ODORANT1-like	MYB	PF00249	Myb-like DNA-binding domain	8.7e-31	105.7	XP_008234380.1	97.1	1.1e-141
rna2367	gene1751	LOC110765346	probable WRKY transcription factor 50, transcript variant X1	WRKY	PF03106	WRKY DNA -binding domain	1.5e-25	89.1	XP_008220527.1	95.1	1.2e-83
rna2368	gene1751	LOC110765346	probable WRKY transcription factor 50, transcript variant X2	WRKY	PF03106	WRKY DNA -binding domain	1.5e-25	89.2	Prupe.1G407500.1.p	95.1	7.5e-83
rna2415	gene1783	LOC110764892	heat shock factor protein HSF30, transcript variant X4	HSF	PF00447	HSF-type DNA-binding	4.4e-31	107.2	XP_008220492.1	97.2	1.6e-197
rna2416	gene1783	LOC110764892	heat shock factor protein HSF30, transcript variant X3	HSF	PF00447	HSF-type DNA-binding	4.7e-31	107.1	Prupe.1G410400.6.p	97.1	3.1e-204
rna2417	gene1783	LOC110764892	heat shock factor protein HSF30, transcript variant X2	HSF	PF00447	HSF-type DNA-binding	4.7e-31	107.1	Prupe.1G410400.6.p	97.1	3.1e-204
rna2418	gene1783	LOC110764892	heat shock factor protein HSF30, transcript variant X1	HSF	PF00447	HSF-type DNA-binding	4.7e-31	107.1	Prupe.1G410400.6.p	97.1	3.1e-204
rna24316	gene17926	LOC110765347	protein indeterminate-domain 2-like	C2H2	PF00096	Zinc finger, C2H2 type	6.6e-07	29.3	Prupe.7G151500.1.p	97.7	1.6e-280
rna24321	gene17932	LOC110765351	G-box-binding factor 1, transcript variant X1	bZIP	PF00170	bZIP transcription factor	2.4e-22	78.7	Prupe.7G150700.6.p	99.4	4.9e-188
rna24322	gene17932	LOC110765351	G-box-binding factor 1, transcript variant X2	bZIP	PF00170	bZIP transcription factor	2.4e-22	78.7	Prupe.7G150700.6.p	99.4	4.9e-188
rna24447	gene18027	LOC110765485	transcription repressor MYB4-like	MYB	PF00249	Myb-like DNA-binding domain	4e-33	113.2	Prupe.1G323400.1.p	96.7	2.6e-123
rna24491	gene18055	LOC110765521	NAC domain-containing protein 72-like, transcript variant X1	NAC	PF02365	No apical meristem (NAM) protein	1.9e-24	86.2	XP_008244229.1	81.4	1.2e-199
rna24492	gene18055	LOC110765521	NAC domain-containing protein 72-like, transcript variant X2	NAC	PF02365	No apical meristem (NAM) protein	2e-24	86.1	XP_008244229.1	88.6	1.2e-220
rna24493	gene18055	LOC110765521	NAC domain-containing protein 72-like, transcript variant X3	NAC	PF02365	No apical meristem (NAM) protein	4.2e-24	85.1	XP_008244176.1	75.6	7.8e-144
rna24509	gene18069	LOC110765508	NAC domain-containing protein 71-like, transcript variant X2	NAC	PF02365	No apical meristem (NAM) protein	1.2e-22	80.4	XP_008233242.1	71.3	1.9e-76
rna24510	gene18069	LOC110765508	NAC domain-containing protein 71-like, transcript variant X1	NAC	PF02365	No apical meristem (NAM) protein	1.2e-22	80.4	XP_008233242.1	71.3	1.9e-76
rna24511	gene18069	LOC110765508	NAC domain-containing protein 71-like, transcript variant X3	NAC	PF02365	No apical meristem (NAM) protein	1.2e-22	80.4	XP_008233242.1	71.3	1.9e-76
rna24648	gene18184	LOC110765763	uncharacterized LOC110765763	B3 superfamily	PF02362	B3 DNA binding domain	1.2e-06	28.2	Prupe.1G574300.1.p	53.5	8.3e-31
rna24670	gene18200	LOC110765678	transcription factor TCP8	TCP	PF03634	TCP family transcription factor	2e-41	142	XP_008218751.1	96.2	0
rna2484	gene1841	LOC110765728	transcription factor SPATULA, transcript variant X2	bHLH	PF00010	Helix-loop-helix DNA-binding domain	6e-14	51.6	Prupe.7G131400.1.p	96.8	1.1e-210
rna2485	gene1841	LOC110765728	transcription factor SPATULA, transcript variant X1	bHLH	PF00010	Helix-loop-helix DNA-binding domain	5.6e-14	51.7	Prupe.7G131400.8.p	96.9	2.4e-218
rna25278	gene18634	LOC110766153	dnaJ homolog subfamily C member 2	MYB	PF00249	Myb-like DNA-binding domain	5.3e-09	36	MDP0000214814	83.3	5.2e-144
rna25344	gene18679	LOC110766186	auxin response factor 19-like	B3 superfamily	PF02362	B3 DNA binding domain	3.1e-21	75	Prupe.1G065300.1.p	97.3	0
rna25344	gene18679	LOC110766186	auxin response factor 19-like	ARF	PF02362	B3 DNA binding domain	3.1e-21	75	Prupe.1G065300.1.p	97.3	0
rna25344	gene18679	LOC110766186	auxin response factor 19-like	ARF	PF06507	Auxin response factor	6.8e-34	115.8	Prupe.1G065300.1.p	97.3	0
rna25368	gene18698	LOC110766213	transcription factor AS1, transcript variant X2	MYB	PF00249	Myb-like DNA-binding domain	8.1e-24	83.4	Prupe.6G255800.1.p	99.7	8.8e-201
rna25369	gene18698	LOC110766213	transcription factor AS1, transcript variant X1	MYB	PF00249	Myb-like DNA-binding domain	8.1e-24	83.4	Prupe.6G255800.3.p	99.7	8.8e-201
rna25512	gene18803	LOC110766328	homeobox-leucine zipper protein HAT4-like	HB	PF00046	Homeobox domain	1.1e-16	60.3	XP_008238430.1	97.1	3.9e-168
rna25749	gene18984	LOC110766479	squamosa promoter-binding-like protein 9	SBP	PF03110	SBP domain	7.4e-33	112.5	XP_008240879.1	95.8	8.2e-213
rna25781	gene19006	LOC110766601	floral homeotic protein AGAMOUS, transcript variant X1	MIKC	PF00319	SRF-type transcription factor (DNA-binding and dimerisation domain)	6.8e-27	92.6	XP_016648725.1	100	3.3e-130
rna25781	gene19006	LOC110766601	floral homeotic protein AGAMOUS, transcript variant X1	MIKC	PF01486	K-box region	1.7e-27	95.3	XP_016648725.1	100	3.3e-130
rna25782	gene19006	LOC110766601	floral homeotic protein AGAMOUS, transcript variant X2	MIKC	PF00319	SRF-type transcription factor (DNA-binding and dimerisation domain)	6.9e-27	92.5	Prupe.4G070500.3.p	100	9.4e-130
rna25782	gene19006	LOC110766601	floral homeotic protein AGAMOUS, transcript variant X2	MIKC	PF01486	K-box region	3e-29	100.9	Prupe.4G070500.3.p	100	9.4e-130
rna25783	gene19006	LOC110766601	floral homeotic protein AGAMOUS, transcript variant X5	MIKC	PF00319	SRF-type transcription factor (DNA-binding and dimerisation domain)	6.8e-27	92.6	XP_016648725.1	100	3.3e-130
rna25783	gene19006	LOC110766601	floral homeotic protein AGAMOUS, transcript variant X5	MIKC	PF01486	K-box region	1.7e-27	95.3	XP_016648725.1	100	3.3e-130
rna25784	gene19006	LOC110766601	floral homeotic protein AGAMOUS, transcript variant X4	MIKC	PF00319	SRF-type transcription factor (DNA-binding and dimerisation domain)	6.9e-27	92.5	Prupe.4G070500.2.p	100	9.4e-130
rna25784	gene19006	LOC110766601	floral homeotic protein AGAMOUS, transcript variant X4	MIKC	PF01486	K-box region	3e-29	100.9	Prupe.4G070500.2.p	100	9.4e-130
rna25785	gene19006	LOC110766601	floral homeotic protein AGAMOUS, transcript variant X3	MIKC	PF00319	SRF-type transcription factor (DNA-binding and dimerisation domain)	6.9e-27	92.5	Prupe.4G070500.2.p	100	9.4e-130
rna25785	gene19006	LOC110766601	floral homeotic protein AGAMOUS, transcript variant X3	MIKC	PF01486	K-box region	3e-29	100.9	Prupe.4G070500.2.p	100	9.4e-130
rna25979	gene19154	LOC110766729	dof zinc finger protein DOF1.4-like	C2C2	PF02701	Dof domain, zinc finger	1.1e-31	108.6	Prupe.4G042500.1.p	97.8	1.4e-148
rna26091	gene19238	LOC110766782	squamosa promoter-binding-like protein 3	SBP	PF03110	SBP domain	2e-33	114.3	Prupe.4G050400.2.p	94.4	6.6e-79
rna26099	gene19242	LOC110766821	protein FRIGIDA-ESSENTIAL 1-like, transcript variant X5	C3H	PF00642	Zinc finger C-x8-C-x5-C-x3-H type (and similar)	6.7e-06	25.7	Prupe.4G051000.2.p	93.3	0
rna26100	gene19242	LOC110766821	protein FRIGIDA-ESSENTIAL 1-like, transcript variant X4	C3H	PF00642	Zinc finger C-x8-C-x5-C-x3-H type (and similar)	6.7e-06	25.7	Prupe.4G051000.2.p	93.3	0
rna26103	gene19242	LOC110766821	protein FRIGIDA-ESSENTIAL 1-like, transcript variant X1	C3H	PF00642	Zinc finger C-x8-C-x5-C-x3-H type (and similar)	6.8e-06	25.7	Prupe.4G051000.1.p	94.3	0
rna26104	gene19242	LOC110766821	protein FRIGIDA-ESSENTIAL 1-like, transcript variant X6	C3H	PF00642	Zinc finger C-x8-C-x5-C-x3-H type (and similar)	5.9e-06	25.9	Prupe.4G051000.2.p	82.1	0
rna26106	gene19244	LOC110766723	ethylene-responsive transcription factor 12	AP2/ERF	PF00847	AP2 domain	1.9e-13	50.3	XP_008225132.1	97.1	5.3e-95
rna26316	gene19403	LOC110766984	transcription factor bHLH162-like	bHLH	PF00010	Helix-loop-helix DNA-binding domain	5.1e-07	29.4	Prupe.3G131500.1.p	93.3	1.5e-113
rna26547	gene19572	LOC110767143	probable WRKY transcription factor 53, transcript variant X1	WRKY	PF03106	WRKY DNA -binding domain	2.1e-26	91.9	Prupe.2G307400.1.p	93.1	6.2e-183
rna26611	gene19616	LOC110767234	WRKY transcription factor 44, transcript variant X1	WRKY	PF03106	WRKY DNA -binding domain	5.6e-52	173.8	XP_008242045.1	98.3	5e-268
rna26612	gene19616	LOC110767234	WRKY transcription factor 44, transcript variant X2	WRKY	PF03106	WRKY DNA -binding domain	5.6e-52	173.8	XP_008242045.1	98.3	5e-268
rna26641	gene19635	LOC110767249	transcription factor TCP4-like	TCP	PF03634	TCP family transcription factor	1.3e-32	113.4	Prupe.3G124900.2.p	94.8	5.8e-203
rna26719	gene19686	LOC110767257	probable WRKY transcription factor 33	WRKY	PF03106	WRKY DNA -binding domain	4.1e-51	171	XP_008244800.1	96.6	7.8e-294
rna27120	gene19964	LOC110767596	dehydration-responsive element-binding protein 1A-like	AP2/ERF	PF00847	AP2 domain	5.4e-15	55.3	Prupe.2G289500.1.p	90.8	7e-114
rna27121	gene19965	LOC110767603	ethylene-responsive transcription factor ERF027	AP2/ERF	PF00847	AP2 domain	2.7e-09	37	XP_008234297.1	98.3	1.2e-118
rna27162	gene19991	LOC110767678	heat stress transcription factor B-2a	HSF	PF00447	HSF-type DNA-binding	7.2e-33	113	XP_008234272.1	96.7	1.3e-165
rna27292	gene20082	LOC110767670	protein REVEILLE 6-like	MYB_related	PF00249	Myb-like DNA-binding domain	4.5e-10	39.4	Prupe.2G301500.1.p	96	5e-169
rna27398	gene20157	LOC110767871	squamosa promoter-binding-like protein 3	SBP	PF03110	SBP domain	1.6e-31	108.2	Prupe.3G139800.1.p	96.3	6.7e-99
rna27581	gene20303	LOC110768013	protein LOL1, transcript variant X3	LSD	PF06943	LSD1 zinc finger	2.7e-36	122.9	Prupe.5G039600.2.p	99.3	3.1e-80
rna27582	gene20303	LOC110768013	protein LOL1, transcript variant X1	LSD	PF06943	LSD1 zinc finger	2.7e-36	122.9	Prupe.5G039600.2.p	99.3	3.1e-80
rna27583	gene20303	LOC110768013	protein LOL1, transcript variant X2	LSD	PF06943	LSD1 zinc finger	2.7e-36	122.9	Prupe.5G039600.2.p	99.3	3.1e-80
rna2776	gene2056	LOC110768086	protein FD-like, transcript variant X2	bZIP	PF00170	bZIP transcription factor	2.3e-11	43.5	XP_008221223.1	92.5	1.9e-106
rna2777	gene2056	LOC110768086	protein FD-like, transcript variant X1	bZIP	PF00170	bZIP transcription factor	8.5e-12	44.9	XP_008221223.1	92.6	4.7e-121
rna27910	gene20566	LOC110768291	heat stress transcription factor C-1	HSF	PF00447	HSF-type DNA-binding	1.1e-29	102.8	Prupe.7G231100.1.p	96.1	5.3e-176
rna28154	gene20739	LOC110768520	bZIP transcription factor 11-like	bZIP	PF00170	bZIP transcription factor	3.7e-11	42.8	Prupe.8G091600.1.p	100	3e-76
rna28175	gene20754	LOC110768495	BEL1-like homeodomain protein 7	HB	PF00046	Homeobox domain	2.8e-07	30.1	XP_008236952.1	99.3	0
rna28560	gene21018	LOC110768802	NAC domain-containing protein 71-like	NAC	PF02365	No apical meristem (NAM) protein	1.9e-29	102.2	XP_016651160.1	95.3	2.6e-192
rna28580	gene21033	LOC110768820	ethylene-responsive transcription factor 2-like	AP2/ERF	PF00847	AP2 domain	1.4e-11	44.4	XP_008232471.1	90.4	9.8e-110
rna28745	gene21154	LOC110768952	probable WRKY transcription factor 70	WRKY	PF03106	WRKY DNA -binding domain	4.2e-22	78.1	Prupe.2G265000.1.p	94.1	2e-175
rna2900	gene2160	LOC110769338	probable WRKY transcription factor 75	WRKY	PF03106	WRKY DNA -binding domain	1.1e-26	92.8	XP_008222197.1	96.8	4.2e-98
rna2909	gene2165	LOC110769593	agamous-like MADS-box protein AGL9 homolog, transcript variant X2	MIKC	PF00319	SRF-type transcription factor (DNA-binding and dimerisation domain)	9.5e-26	88.9	XP_008222191.1	93.8	2.8e-120
rna2909	gene2165	LOC110769593	agamous-like MADS-box protein AGL9 homolog, transcript variant X2	MIKC	PF01486	K-box region	2.6e-22	78.7	XP_008222191.1	93.8	2.8e-120
rna2910	gene2165	LOC110769593	agamous-like MADS-box protein AGL9 homolog, transcript variant X1	MIKC	PF00319	SRF-type transcription factor (DNA-binding and dimerisation domain)	1e-25	88.8	XP_008222191.1	99.6	6.5e-131
rna2910	gene2165	LOC110769593	agamous-like MADS-box protein AGL9 homolog, transcript variant X1	MIKC	PF01486	K-box region	3.3e-26	91.2	XP_008222191.1	99.6	6.5e-131
rna2926	gene2178	LOC110769370	squamosa promoter-binding-like protein 2, transcript variant X4	SBP	PF03110	SBP domain	1.7e-32	111.3	XP_016647615.1	97.5	1.5e-267
rna29736	gene21881	LOC110769765	protein FAR1-RELATED SEQUENCE 12-like, transcript variant X1	FAR1	PF03101	FAR1 DNA-binding domain	1.1e-24	86.8	Prupe.6G364300.1.p	96	5.2e-131
rna29737	gene21881	LOC110769765	protein FAR1-RELATED SEQUENCE 12-like, transcript variant X4	FAR1	PF03101	FAR1 DNA-binding domain	8.5e-25	87.2	Prupe.6G364300.1.p	95.3	1.3e-112
rna29738	gene21881	LOC110769765	protein FAR1-RELATED SEQUENCE 12-like, transcript variant X5	FAR1	PF03101	FAR1 DNA-binding domain	7.8e-25	87.3	Prupe.6G364300.1.p	95.2	2.1e-109
rna29893	gene22011	LOC110769895	dof zinc finger protein DOF3.1-like	C2C2	PF02701	Dof domain, zinc finger	1.7e-33	114.4	XP_016649487.1	98.7	1e-122
rna30027	gene22101	LOC110770008	scarecrow-like protein 14	GRAS	PF03514	GRAS domain family	6.9e-115	383.8	XP_016652828.1	95.1	0
rna30092	gene22150	LOC110770069	NAC domain-containing protein 2-like	NAC	PF02365	No apical meristem (NAM) protein	3.9e-28	98	Prupe.4G279600.1.p	96.2	1.5e-166
rna30207	gene22229	LOC110770149	myb family transcription factor PHL11-like	MYB_related	PF00249	Myb-like DNA-binding domain	1.6e-09	37.6	Prupe.5G023700.1.p	96	3.2e-150
rna30378	gene22364	LOC110770302	NAC domain-containing protein 77-like, transcript variant X1	NAC	PF02365	No apical meristem (NAM) protein	1.4e-29	102.6	Prupe.7G001400.1.p	94.2	7.5e-253
rna30379	gene22364	LOC110770302	NAC domain-containing protein 77-like, transcript variant X2	NAC	PF02365	No apical meristem (NAM) protein	2.6e-17	63.3	Prupe.7G001400.1.p	94	4.9e-213
rna30382	gene22367	LOC110770315	NAC transcription factor 29-like	NAC	PF02365	No apical meristem (NAM) protein	9e-28	96.8	Prupe.7G001200.1.p	96.4	4.7e-216
rna30502	gene22454	LOC110770418	NAC domain-containing protein 73-like	NAC	PF02365	No apical meristem (NAM) protein	1.1e-15	58.1	XP_008225157.1	99.4	7.8e-193
rna30506	gene22458	LOC110770398	auxin response factor 3	B3 superfamily	PF02362	B3 DNA binding domain	3.4e-23	81.3	XP_008245361.1	97.6	0
rna30506	gene22458	LOC110770398	auxin response factor 3	ARF	PF02362	B3 DNA binding domain	3.4e-23	81.3	XP_008245361.1	97.6	0
rna30506	gene22458	LOC110770398	auxin response factor 3	ARF	PF06507	Auxin response factor	5.5e-34	116.1	XP_008245361.1	97.6	0
rna30531	gene22473	LOC110770425	pathogenesis-related genes transcriptional activator PTI5-like	AP2/ERF	PF00847	AP2 domain	2.5e-14	53.1	Prupe.4G055500.1.p	96.8	2.7e-92
rna3059	gene2271	LOC110770412	transcription factor bHLH63-like	bHLH	PF00010	Helix-loop-helix DNA-binding domain	9.1e-08	31.8	Prupe.8G095700.1.p	95.9	5.3e-240
rna30723	gene22625	LOC110770588	transcription factor PIF3, transcript variant X3	bHLH	PF00010	Helix-loop-helix DNA-binding domain	6.1e-14	51.6	Prupe.6G303500.1.p	95.9	0
rna30724	gene22625	LOC110770588	transcription factor PIF3, transcript variant X1	bHLH	PF00010	Helix-loop-helix DNA-binding domain	6.2e-14	51.6	Prupe.6G303500.1.p	97.1	0
rna30728	gene22627	LOC110770604	transcription factor MYB61	MYB	PF00249	Myb-like DNA-binding domain	6e-32	109.4	Prupe.6G303300.1.p	98.9	9.8e-261
rna31068	gene22884	LOC110770870	NAC transcription factor 25	NAC	PF02365	No apical meristem (NAM) protein	1.7e-28	99.2	XP_008224995.1	95.4	2.4e-206
rna31473	gene23195	LOC110771220	agamous-like MADS-box protein AGL11, transcript variant X4	MIKC	PF00319	SRF-type transcription factor (DNA-binding and dimerisation domain)	4.8e-27	93	Prupe.1G549600.3.p	100	2.2e-117
rna31473	gene23195	LOC110771220	agamous-like MADS-box protein AGL11, transcript variant X4	MIKC	PF01486	K-box region	4.4e-28	97.2	Prupe.1G549600.3.p	100	2.2e-117
rna31474	gene23195	LOC110771220	agamous-like MADS-box protein AGL11, transcript variant X3	MIKC	PF00319	SRF-type transcription factor (DNA-binding and dimerisation domain)	4.9e-27	93	Prupe.1G549600.2.p	100	1.3e-117
rna31474	gene23195	LOC110771220	agamous-like MADS-box protein AGL11, transcript variant X3	MIKC	PF01486	K-box region	4.5e-28	97.1	Prupe.1G549600.2.p	100	1.3e-117
rna31475	gene23195	LOC110771220	agamous-like MADS-box protein AGL11, transcript variant X1	MIKC	PF00319	SRF-type transcription factor (DNA-binding and dimerisation domain)	4.9e-27	93	Prupe.1G549600.2.p	100	1.3e-117
rna31475	gene23195	LOC110771220	agamous-like MADS-box protein AGL11, transcript variant X1	MIKC	PF01486	K-box region	4.5e-28	97.1	Prupe.1G549600.2.p	100	1.3e-117
rna31476	gene23195	LOC110771220	agamous-like MADS-box protein AGL11, transcript variant X2	MIKC	PF00319	SRF-type transcription factor (DNA-binding and dimerisation domain)	4.9e-27	93	Prupe.1G549600.2.p	100	1.3e-117
rna31476	gene23195	LOC110771220	agamous-like MADS-box protein AGL11, transcript variant X2	MIKC	PF01486	K-box region	4.5e-28	97.1	Prupe.1G549600.2.p	100	1.3e-117
rna31800	gene23448	LOC110771511	B3 domain-containing protein REM16-like	B3 superfamily	PF02362	B3 DNA binding domain	1.6e-34	117.7	Prupe.7G064600.1.p	93.5	1.8e-159
rna31822	gene23465	LOC110771519	B-box zinc finger protein 20	C2C2	PF00643	B-box zinc finger	6.1e-12	45.4	XP_008221324.1	96.7	6.9e-170
rna31822	gene23465	LOC110771519	B-box zinc finger protein 20	DBB	PF00643	B-box zinc finger	6.1e-12	45.4	XP_008221324.1	96.7	6.9e-170
rna31855	gene23494	LOC110771548	BEL1-like homeodomain protein 11, transcript variant X1	HB	PF00046	Homeobox domain	1.6e-07	30.9	Prupe.1G373700.4.p	98.1	1.9e-259
rna31856	gene23494	LOC110771548	BEL1-like homeodomain protein 11, transcript variant X2	HB	PF00046	Homeobox domain	1.6e-07	30.9	Prupe.1G373700.4.p	98.1	1.9e-259
rna31857	gene23494	LOC110771548	BEL1-like homeodomain protein 11, transcript variant X3	HB	PF00046	Homeobox domain	1.6e-07	30.9	Prupe.1G373700.4.p	98.1	1.9e-259
rna31865	gene23501	LOC110771560	bZIP transcription factor 11-like	bZIP	PF00170	bZIP transcription factor	3.4e-11	42.9	Prupe.1G374400.1.p	98.2	1.5e-81
rna31975	gene23580	LOC110771652	scarecrow-like protein 13	GRAS	PF03514	GRAS domain family	5.8e-127	423.6	XP_008227448.1	97	0
rna32120	gene23692	LOC110771780	transcription factor TCP4	TCP	PF03634	TCP family transcription factor	1.8e-29	103.2	Prupe.4G171100.1.p	97.9	1.1e-240
rna32342	gene23866	LOC110771979	probable WRKY transcription factor 70	WRKY	PF03106	WRKY DNA -binding domain	9.8e-24	83.4	Prupe.6G295100.1.p	89.6	4.9e-169
rna32624	gene24049	LOC110772167	transcription factor TCP17-like	TCP	PF03634	TCP family transcription factor	9.1e-29	100.9	XP_008230895.1	98.9	1.5e-211
rna32657	gene24072	LOC110772252	LOB domain-containing protein 41	LBD (AS2/LOB)	PF03195	Protein of unknown function DUF260	1.9e-25	89	Prupe.3G236200.1.p	97.7	2.1e-163
rna32744	gene24141	LOC110772213	transcription factor MYB8-like	MYB	PF00249	Myb-like DNA-binding domain	3.3e-32	110.2	Prupe.3G227800.1.p	95.3	5.3e-153
rna32778	gene24160	LOC110772284	protein BRASSINAZOLE-RESISTANT 1	BES1	PF05687	BES1/BZR1 plant transcription factor, N-terminal	5.6e-49	166.3	XP_008220760.1	97.7	1.4e-162
rna33030	gene24358	LOC110772501	GATA transcription factor 11-like, transcript variant X2	C2C2	PF00320	GATA zinc finger	4.1e-17	61.4	XP_008245238.1	97.6	1.3e-157
rna33031	gene24358	LOC110772501	GATA transcription factor 11-like, transcript variant X1	C2C2	PF00320	GATA zinc finger	4.5e-17	61.2	XP_008245237.1	97.7	4.2e-167
rna33032	gene24358	LOC110772501	GATA transcription factor 11-like, transcript variant X3	C2C2	PF00320	GATA zinc finger	4.1e-17	61.4	XP_008245238.1	97.6	1.3e-157
rna33033	gene24359	LOC110772503	auxin response factor 18	B3 superfamily	PF02362	B3 DNA binding domain	6.5e-22	77.2	Prupe.6G102800.1.p	97.8	0
rna33033	gene24359	LOC110772503	auxin response factor 18	ARF	PF02362	B3 DNA binding domain	6.5e-22	77.2	Prupe.6G102800.1.p	97.8	0
rna33033	gene24359	LOC110772503	auxin response factor 18	ARF	PF06507	Auxin response factor	5.7e-34	116.1	Prupe.6G102800.1.p	97.8	0
rna33051	gene24372	LOC110772557	ethylene-responsive transcription factor ERF109-like	AP2/ERF	PF00847	AP2 domain	5e-14	52.2	Prupe.8G125100.1.p	91	1.4e-137
rna33341	gene24595	LOC110772771	LOB domain-containing protein 38-like	LBD (AS2/LOB)	PF03195	Protein of unknown function DUF260	1.9e-26	92.2	XP_008238136.2	85	2.2e-104
rna33485	gene24704	LOC110772883	transcription factor BHLH089	bHLH	PF00010	Helix-loop-helix DNA-binding domain	2.4e-08	33.7	Prupe.1G263800.1.p	97.6	3.1e-156
rna33808	gene24931	LOC110773147	zinc finger protein CONSTANS-LIKE 5-like	C2C2	PF00643	B-box zinc finger	1.1e-12	47.7	Prupe.1G093900.1.p	96.1	1e-166
rna33808	gene24931	LOC110773147	zinc finger protein CONSTANS-LIKE 5-like	DBB	PF00643	B-box zinc finger	1.1e-12	47.7	Prupe.1G093900.1.p	96.1	1e-166
rna34483	gene25497	LOC110773776	ethylene-responsive transcription factor ERF011-like	AP2/ERF	PF00847	AP2 domain	1.4e-11	44.3	Prupe.6G231500.1.p	95.8	3.2e-89
rna34709	gene25686	LOC110774025	auxin response factor 6	B3 superfamily	PF02362	B3 DNA binding domain	5.5e-23	80.6	Prupe.4G085900.1.p	99.1	0
rna34709	gene25686	LOC110774025	auxin response factor 6	ARF	PF02362	B3 DNA binding domain	5.5e-23	80.6	Prupe.4G085900.1.p	99.1	0
rna34709	gene25686	LOC110774025	auxin response factor 6	ARF	PF06507	Auxin response factor	1.6e-32	111.4	Prupe.4G085900.1.p	99.1	0
rna3501	gene2614	LOC110773678	scarecrow-like protein 4	GRAS	PF03514	GRAS domain family	1.4e-108	363	Prupe.7G153700.2.p	97.8	0
rna35276	gene26117	LOC110774444	basic leucine zipper 61-like, transcript variant X1	bZIP	PF00170	bZIP transcription factor	3.4e-08	33.3	Prupe.4G172000.1.p	94.7	4.1e-168
rna35277	gene26117	LOC110774444	basic leucine zipper 61-like, transcript variant X2	bZIP	PF00170	bZIP transcription factor	1e-09	38.2	Prupe.4G172000.2.p	94.7	9.2e-168
rna35367	gene26192	LOC110774544	probable WRKY transcription factor 17	WRKY	PF03106	WRKY DNA -binding domain	1.3e-26	92.6	XP_008219951.1	96.8	5e-185
rna35773	gene26507	LOC110744487	floral homeotic protein AGAMOUS, transcript variant X2	MIKC	PF00319	SRF-type transcription factor (DNA-binding and dimerisation domain)	9.9e-27	92	Prupe.3G170600.1.p	98	1.5e-127
rna35773	gene26507	LOC110744487	floral homeotic protein AGAMOUS, transcript variant X2	MIKC	PF01486	K-box region	1.7e-26	92.1	Prupe.3G170600.1.p	98	1.5e-127
rna35774	gene26507	LOC110744487	floral homeotic protein AGAMOUS, transcript variant X1	MIKC	PF00319	SRF-type transcription factor (DNA-binding and dimerisation domain)	9.9e-27	92	Prupe.3G170600.1.p	98	1.5e-127
rna35774	gene26507	LOC110744487	floral homeotic protein AGAMOUS, transcript variant X1	MIKC	PF01486	K-box region	1.7e-26	92.1	Prupe.3G170600.1.p	98	1.5e-127
rna36147	gene26789	LOC110744804	homeobox protein ATH1	HB	PF00046	Homeobox domain	1.7e-06	27.6	Prupe.1G413700.1.p	97.7	0
rna36524	gene27055	LOC110745106	zinc finger protein CONSTANS-LIKE 15	DBB	PF00643	B-box zinc finger	2.8e-11	43.3	Prupe.1G219800.1.p	94.7	3e-276
rna36524	gene27055	LOC110745106	zinc finger protein CONSTANS-LIKE 15	CO-like	PF00643	B-box zinc finger	2.8e-11	43.3	Prupe.1G219800.1.p	94.7	3e-276
rna36524	gene27055	LOC110745106	zinc finger protein CONSTANS-LIKE 15	CO-like	PF06203	CCT motif	3.1e-16	59	Prupe.1G219800.1.p	94.7	3e-276
rna36654	gene27172	LOC110745230	transcription factor bHLH48-like, transcript variant X1	bHLH	PF00010	Helix-loop-helix DNA-binding domain	5e-06	26.2	XP_008240829.1	96.6	5.5e-187
rna36830	gene27316	LOC110745398	transcription factor IIIA	C2H2	PF00096	Zinc finger, C2H2 type	1.6e-16	59.6	Prupe.1G551600.1.p	96.2	8.8e-220
rna36860	gene27344	LOC110745435	putative B3 domain-containing protein At5g66980	B3 superfamily	PF02362	B3 DNA binding domain	8.9e-31	105.6	XP_008226602.1	92.7	8.3e-157
rna36862	gene27346	LOC110745427	B3 domain-containing protein Os01g0723500-like	B3 superfamily	PF02362	B3 DNA binding domain	5.8e-33	112.7	Prupe.4G178300.1.p	91	1e-157
rna36864	gene27348	LOC110745440	B3 domain-containing protein REM5-like	B3 superfamily	PF02362	B3 DNA binding domain	4.5e-28	97	Prupe.4G178400.1.p	89.3	9.3e-136
rna36865	gene27349	LOC110745428	putative B3 domain-containing protein Os03g0621600	B3 superfamily	PF02362	B3 DNA binding domain	7.3e-30	102.7	Prupe.7G064600.1.p	77.9	1.4e-127
rna36902	gene27381	LOC110745473	homeobox-leucine zipper protein ATHB-6, transcript variant X1	HB	PF00046	Homeobox domain	1.6e-16	59.8	XP_008235150.1	98.5	3.8e-185
rna36903	gene27381	LOC110745473	homeobox-leucine zipper protein ATHB-6, transcript variant X2	HB	PF00046	Homeobox domain	1.5e-16	59.8	XP_016651837.1	98.5	1.1e-184
rna37246	gene27639	LOC110745761	transcription factor RF2b	bZIP	PF00170	bZIP transcription factor	7.3e-09	35.5	XP_008233880.1	98.3	2.5e-195
rna37298	gene27680	LOC110745801	bZIP transcription factor 44-like	bZIP	PF00170	bZIP transcription factor	7.9e-09	35.4	Prupe.6G217300.1.p	93.9	1.1e-105
rna37785	gene28049	LOC110746208	transcription factor MYC2	bHLH	PF00010	Helix-loop-helix DNA-binding domain	1.5e-10	40.8	XP_008238247.1	97.7	0
rna37966	gene28195	LOC110746370	ethylene-responsive transcription factor RAP2-4-like	AP2/ERF	PF00847	AP2 domain	3.9e-06	26.9	XP_008234629.1	95.7	3.3e-102
rna38065	gene28285	LOC110746476	zinc finger CCCH domain-containing protein 37-like, transcript variant X3	C3H	PF00642	Zinc finger C-x8-C-x5-C-x3-H type (and similar)	7.3e-42	140.4	XP_008225965.1	97	5.2e-178
rna38066	gene28285	LOC110746476	zinc finger CCCH domain-containing protein 37-like, transcript variant X2	C3H	PF00642	Zinc finger C-x8-C-x5-C-x3-H type (and similar)	7.3e-42	140.4	XP_008225965.1	97	5.2e-178
rna38067	gene28285	LOC110746476	zinc finger CCCH domain-containing protein 37-like, transcript variant X4	C3H	PF00642	Zinc finger C-x8-C-x5-C-x3-H type (and similar)	6.9e-42	140.5	XP_008225967.1	97	5.3e-175
rna38068	gene28285	LOC110746476	zinc finger CCCH domain-containing protein 37-like, transcript variant X1	C3H	PF00642	Zinc finger C-x8-C-x5-C-x3-H type (and similar)	7.3e-42	140.4	XP_008225965.1	97	6.7e-178
rna38174	gene28381	LOC110746570	homeobox-leucine zipper protein HAT22-like	HB	PF00046	Homeobox domain	1.8e-16	59.5	Prupe.6G213800.1.p	98.6	2e-155
rna38206	gene28406	LOC110746598	ethylene-responsive transcription factor RAP2-4-like	AP2/ERF	PF00847	AP2 domain	2e-14	53.4	XP_008234629.1	95.5	1.1e-193
rna38565	gene28700	LOC110746924	NAC domain-containing protein 83-like	NAC	PF02365	No apical meristem (NAM) protein	9.9e-18	64.6	XP_016652241.1	68.5	3.8e-52
rna38888	gene28986	LOC110747237	bZIP transcription factor 44-like	bZIP	PF00170	bZIP transcription factor	7.6e-09	35.4	Prupe.6G217300.1.p	93.9	1.1e-105
rna389	gene276	LOC110749037	transcription factor bHLH62-like	bHLH	PF00010	Helix-loop-helix DNA-binding domain	2.3e-06	27.3	Prupe.1G173300.1.p	97.5	2.3e-304
rna39527	gene29589	LOC110747896	squamosa promoter-binding-like protein 14	SBP	PF03110	SBP domain	5.7e-06	26.3	XP_008240879.1	96.8	3e-139
rna39714	gene29777	LOC110748098	LOB domain-containing protein 4-like	LBD (AS2/LOB)	PF03195	Protein of unknown function DUF260	3e-16	59.5	Prupe.4G105700.1.p	98.2	5.9e-58
rna40278	gene30305	LOC110748677	protein YABBY 4-like	C2C2	PF04690	YABBY protein	3.9e-21	76.2	XP_008238617.1	100	1.7e-37
rna40350	gene30372	LOC110748751	homeobox-leucine zipper protein HAT22-like	HB	PF00046	Homeobox domain	4.9e-10	38.9	Prupe.1G416800.1.p	97	7.9e-70
rna4664	gene3445	LOC110749249	ethylene-responsive transcription factor ERF017	AP2/ERF	PF00847	AP2 domain	4e-11	42.9	Prupe.7G194400.1.p	94.4	4.6e-112
rna4843	gene3567	LOC110749394	ethylene-responsive transcription factor ERF071	AP2/ERF	PF00847	AP2 domain	3.9e-12	46.1	Prupe.8G264900.1.p	92	2.6e-164
rna5116	gene3787	LOC110749676	homeobox-leucine zipper protein ATHB-12-like	HB	PF00046	Homeobox domain	7.4e-17	60.8	Prupe.2G316600.1.p	96.8	4.1e-116
rna5150	gene3810	LOC110749659	dof zinc finger protein DOF4.6-like, transcript variant X1	C2C2	PF02701	Dof domain, zinc finger	8.2e-33	112.2	Prupe.2G314800.3.p	97.1	1.1e-175
rna5481	gene4059	LOC110749954	scarecrow-like transcription factor PAT1, transcript variant X1	GRAS	PF03514	GRAS domain family	1e-134	449.1	Prupe.3G201900.5.p	99.5	0
rna5482	gene4059	LOC110749954	scarecrow-like transcription factor PAT1, transcript variant X2	GRAS	PF03514	GRAS domain family	1e-134	449.1	Prupe.3G201900.2.p	99.5	0
rna5757	gene4255	LOC110750142	NAC domain-containing protein 90	NAC	PF02365	No apical meristem (NAM) protein	1.4e-24	86.6	XP_008229117.1	94.1	2.4e-142
rna5904	gene4354	LOC110750210	ethylene-responsive transcription factor RAP2-3	AP2/ERF	PF00847	AP2 domain	1.3e-13	50.9	Prupe.1G130300.1.p	85.8	9.7e-134
rna5957	gene4404	LOC110750180	GATA transcription factor 15-like	C2C2	PF00320	GATA zinc finger	3.4e-17	61.6	XP_008223290.1	100	2.1e-70
rna6012	gene4442	LOC110750377	squamosa promoter-binding-like protein 6	SBP	PF03110	SBP domain	3.3e-32	110.4	Prupe.1G290200.4.p	95.4	2.5e-278
rna6269	gene4621	LOC110750592	NAC domain-containing protein 2-like	NAC	PF02365	No apical meristem (NAM) protein	1.5e-28	99.3	NP_001280200.1	96.7	2.1e-171
rna6465	gene4773	LOC110750704	zinc finger protein JACKDAW-like	C2H2	PF00096	Zinc finger, C2H2 type	1.9e-07	31	XP_008243920.1	98.5	3.9e-260
rna6564	gene4858	LOC110750789	pathogenesis-related genes transcriptional activator PTI6-like	AP2/ERF	PF00847	AP2 domain	1.8e-12	47.2	XP_008240070.1	96.5	1.4e-148
rna6800	gene5040	LOC110751089	ethylene-responsive transcription factor TINY-like, transcript variant X2	AP2/ERF	PF00847	AP2 domain	8.5e-13	48.2	XP_008242523.1	96.8	2.2e-146
rna6801	gene5040	LOC110751089	ethylene-responsive transcription factor TINY-like, transcript variant X1	AP2/ERF	PF00847	AP2 domain	8.5e-13	48.2	XP_008242523.1	96.8	2.2e-146
rna7077	gene5265	LOC110751361	probable WRKY transcription factor 57	WRKY	PF03106	WRKY DNA -binding domain	1.2e-25	89.5	Prupe.1G283500.1.p	95.8	5.1e-179
rna7217	gene5376	LOC110751393	transcription factor TCP15-like, transcript variant X1	TCP	PF03634	TCP family transcription factor	5.7e-38	130.8	XP_008221641.1	99.1	7.1e-237
rna7218	gene5376	LOC110751393	transcription factor TCP15-like, transcript variant X2	TCP	PF03634	TCP family transcription factor	3e-38	131.7	XP_008221641.1	99.1	1.2e-236
rna7233	gene5387	LOC110751388	homeobox-leucine zipper protein ATHB-13-like, transcript variant X2	HB	PF00046	Homeobox domain	1.3e-15	56.8	XP_008221655.1	99	2.5e-161
rna7234	gene5387	LOC110751388	homeobox-leucine zipper protein ATHB-13-like, transcript variant X1	HB	PF00046	Homeobox domain	1.3e-15	56.8	XP_008221655.1	99	2.5e-161
rna7265	gene5412	LOC110751260	single-stranded DNA-binding protein WHY1, chloroplastic-like	Whirly	PF08536	Whirly transcription factor	9.5e-60	200.2	Prupe.1G269100.1.p	96	7.8e-149
rna7289	gene5429	LOC110751247	homeobox-leucine zipper protein HAT5-like, transcript variant X2	HB	PF00046	Homeobox domain	1e-16	60.4	XP_008221690.1	98.2	4.9e-154
rna7290	gene5429	LOC110751247	homeobox-leucine zipper protein HAT5-like, transcript variant X1	HB	PF00046	Homeobox domain	1.7e-16	59.7	XP_008221689.1	98.1	1.6e-177
rna7480	gene5572	LOC110751607	ethylene-responsive transcription factor 3	AP2/ERF	PF00847	AP2 domain	1.6e-12	47.3	XP_008226996.1	97	5.4e-127
rna7545	gene5624	LOC110751660	NAC domain-containing protein 35	NAC	PF02365	No apical meristem (NAM) protein	3.1e-25	88.7	XP_008236110.1	97.9	2.8e-168
rna7614	gene5685	LOC110751810	probable WRKY transcription factor 46	WRKY	PF03106	WRKY DNA -binding domain	5.1e-26	90.7	Prupe.2G185100.1.p	92.3	1.3e-188
rna7781	gene5809	LOC110751799	AT-rich interactive domain-containing protein 1, transcript variant X2	MYB_related	PF00249	Myb-like DNA-binding domain	5.4e-07	29.5	Prupe.2G173100.1.p	96.1	0
rna7782	gene5809	LOC110751799	AT-rich interactive domain-containing protein 1, transcript variant X1	MYB_related	PF00249	Myb-like DNA-binding domain	5.4e-07	29.5	Prupe.2G173100.2.p	96.1	0
rna7825	gene5842	LOC110752009	homeobox-leucine zipper protein ATHB-6-like	HB	PF00046	Homeobox domain	5.6e-17	61.2	Prupe.1G523000.1.p	98.3	1.3e-157
rna7844	gene5854	LOC110752022	transcription factor bHLH94-like	bHLH	PF00010	Helix-loop-helix DNA-binding domain	1.4e-10	40.8	Prupe.1G524500.1.p	97.2	6.4e-174
rna7951	gene5933	LOC110751892	MADS-box protein JOINTLESS-like, transcript variant X1	MIKC	PF00319	SRF-type transcription factor (DNA-binding and dimerisation domain)	2.6e-22	77.9	Prupe.1G531100.2.p	91.9	6.5e-116
rna7951	gene5933	LOC110751892	MADS-box protein JOINTLESS-like, transcript variant X1	MIKC	PF01486	K-box region	3.5e-16	59	Prupe.1G531100.2.p	91.9	6.5e-116
rna7952	gene5933	LOC110751892	MADS-box protein JOINTLESS-like, transcript variant X2	MIKC	PF00319	SRF-type transcription factor (DNA-binding and dimerisation domain)	2e-22	78.2	Prupe.1G531100.2.p	89.5	3.4e-109
rna7952	gene5933	LOC110751892	MADS-box protein JOINTLESS-like, transcript variant X2	MIKC	PF01486	K-box region	1.2e-15	57.3	Prupe.1G531100.2.p	89.5	3.4e-109
rna7953	gene5933	LOC110751892	MADS-box protein JOINTLESS-like, transcript variant X3	MIKC	PF00319	SRF-type transcription factor (DNA-binding and dimerisation domain)	2.5e-22	78	Prupe.1G531100.2.p	90.9	8.8e-118
rna7953	gene5933	LOC110751892	MADS-box protein JOINTLESS-like, transcript variant X3	MIKC	PF01486	K-box region	4.8e-16	58.6	Prupe.1G531100.2.p	90.9	8.8e-118
rna7954	gene5933	LOC110751892	MADS-box protein JOINTLESS-like, transcript variant X4	MIKC	PF00319	SRF-type transcription factor (DNA-binding and dimerisation domain)	2.2e-22	78.1	Prupe.1G531100.2.p	94.2	1e-115
rna7954	gene5933	LOC110751892	MADS-box protein JOINTLESS-like, transcript variant X4	MIKC	PF01486	K-box region	4.3e-16	58.8	Prupe.1G531100.2.p	94.2	1e-115
rna7955	gene5933	LOC110751892	MADS-box protein JOINTLESS-like, transcript variant X5	MIKC	PF00319	SRF-type transcription factor (DNA-binding and dimerisation domain)	1.7e-22	78.5	Prupe.1G531100.2.p	91.7	5.2e-109
rna7955	gene5933	LOC110751892	MADS-box protein JOINTLESS-like, transcript variant X5	MIKC	PF01486	K-box region	1e-15	57.6	Prupe.1G531100.2.p	91.7	5.2e-109
rna7960	gene5936	LOC110751888	MADS-box protein JOINTLESS-like, transcript variant X1	MIKC	PF00319	SRF-type transcription factor (DNA-binding and dimerisation domain)	1.3e-42	142.9	Prupe.1G531400.1.p	90.2	9.7e-107
rna7960	gene5936	LOC110751888	MADS-box protein JOINTLESS-like, transcript variant X1	MIKC	PF01486	K-box region	1.6e-23	82.6	Prupe.1G531400.1.p	90.2	9.7e-107
rna7961	gene5936	LOC110751888	MADS-box protein JOINTLESS-like, transcript variant X2	MIKC	PF00319	SRF-type transcription factor (DNA-binding and dimerisation domain)	1.2e-42	142.9	Prupe.1G531400.1.p	93.3	5.1e-108
rna7961	gene5936	LOC110751888	MADS-box protein JOINTLESS-like, transcript variant X2	MIKC	PF01486	K-box region	2.1e-23	82.2	Prupe.1G531400.1.p	93.3	5.1e-108
rna7962	gene5936	LOC110751888	MADS-box protein JOINTLESS-like, transcript variant X3	MIKC	PF00319	SRF-type transcription factor (DNA-binding and dimerisation domain)	1.1e-42	143.1	XP_008219272.1	91.5	6.1e-98
rna7962	gene5936	LOC110751888	MADS-box protein JOINTLESS-like, transcript variant X3	MIKC	PF01486	K-box region	6.7e-19	67.7	XP_008219272.1	91.5	6.1e-98
rna7963	gene5936	LOC110751888	MADS-box protein JOINTLESS-like, transcript variant X4	MIKC	PF00319	SRF-type transcription factor (DNA-binding and dimerisation domain)	6.2e-43	143.9	Prupe.1G531400.1.p	87.4	2.7e-98
rna7963	gene5936	LOC110751888	MADS-box protein JOINTLESS-like, transcript variant X4	MIKC	PF01486	K-box region	1.1e-18	67.1	Prupe.1G531400.1.p	87.4	2.7e-98
rna8101	gene6026	LOC110752102	transcription factor MYB1R1-like	MYB_related	PF00249	Myb-like DNA-binding domain	1.1e-11	44.5	Prupe.5G182000.1.p	96	1.6e-158
rna8131	gene6048	LOC110752147	uncharacterized LOC110752147	B3 superfamily	PF02362	B3 DNA binding domain	1.9e-36	123.8	XP_008239617.1	91.1	4.9e-186
rna8376	gene6231	LOC110752349	protein ODORANT1-like	MYB	PF00249	Myb-like DNA-binding domain	8.8e-31	105.7	Prupe.3G017100.1.p	99.6	1.2e-157
rna8556	gene6366	LOC110752507	homeobox-leucine zipper protein HOX11-like, transcript variant X2	HB	PF00046	Homeobox domain	9.4e-16	57.3	Prupe.2G004000.6.p	97.2	8.9e-193
rna8557	gene6366	LOC110752507	homeobox-leucine zipper protein HOX11-like, transcript variant X1	HB	PF00046	Homeobox domain	9.4e-16	57.2	XP_008245760.1	96.2	1.5e-192
rna870	gene638	LOC110752712	NAC domain-containing protein 72	NAC	PF02365	No apical meristem (NAM) protein	4.2e-26	91.5	Prupe.4G186800.1.p	96.8	4.7e-199
rna873	gene641	LOC110752655	NAC transcription factor 56	NAC	PF02365	No apical meristem (NAM) protein	1.5e-28	99.3	Prupe.4G187100.1.p	95.9	9.2e-206
rna8878	gene6605	LOC110752805	ethylene-responsive transcription factor RAP2-7-like, transcript variant X1	AP2/ERF	PF00847	AP2 domain	2e-18	66.2	Prupe.6G091100.1.p	98.5	8e-274
rna8879	gene6605	LOC110752805	ethylene-responsive transcription factor RAP2-7-like, transcript variant X2	AP2/ERF	PF00847	AP2 domain	1.8e-11	44	Prupe.6G091100.3.p	98.5	5e-265
rna8900	gene6624	LOC110752758	dof zinc finger protein DOF2.1	C2C2	PF02701	Dof domain, zinc finger	1.9e-34	117.5	Prupe.6G092600.1.p	98.1	3.3e-183
rna9258	gene6856	LOC110752957	homeobox-leucine zipper protein ATHB-40	HB	PF00046	Homeobox domain	3.5e-17	61.8	Prupe.7G149700.1.p	98.6	2.2e-114
rna9260	gene6858	LOC110753070	ras-related protein RIC1-like	LBD (AS2/LOB)	PF03195	Protein of unknown function DUF260	1.5e-34	118.2	Prupe.8G227400.1.p	93.5	2e-60
rna9383	gene6955	LOC110753152	B-box zinc finger protein 22	C2C2	PF00643	B-box zinc finger	1.4e-11	44.2	Prupe.4G156600.1.p	96	2.8e-163
rna9383	gene6955	LOC110753152	B-box zinc finger protein 22	DBB	PF00643	B-box zinc finger	1.4e-11	44.2	Prupe.4G156600.1.p	96	2.8e-163
rna9579	gene7080	LOC110753279	ethylene-responsive transcription factor ERF027-like	AP2/ERF	PF00847	AP2 domain	6e-10	39.1	XP_008238782.1	93.2	1.5e-139
rna9687	gene7156	LOC110753357	MADS-box protein CMB1-like	MIKC	PF00319	SRF-type transcription factor (DNA-binding and dimerisation domain)	1.2e-26	91.8	Prupe.5G208400.1.p	96.8	4.1e-136
rna9687	gene7156	LOC110753357	MADS-box protein CMB1-like	MIKC	PF01486	K-box region	2.3e-29	101.3	Prupe.5G208400.1.p	96.8	4.1e-136
rna9707	gene7172	LOC110753378	dof zinc finger protein DOF5.4	C2C2	PF02701	Dof domain, zinc finger	1.4e-33	114.6	Prupe.5G210200.1.p	95.4	3.5e-172
rna9940	gene7340	LOC110753576	protein ABSCISIC ACID-INSENSITIVE 5, transcript variant X2	bZIP	PF00170	bZIP transcription factor	1.5e-12	47.3	Prupe.7G112200.1.p	94.9	1.2e-231
rna9941	gene7340	LOC110753576	protein ABSCISIC ACID-INSENSITIVE 5, transcript variant X1	bZIP	PF00170	bZIP transcription factor	1.5e-12	47.3	Prupe.7G112200.1.p	94.9	1.2e-231

## Sheet: Supplemental Table S5. 
Supplemental Table S5 The abbreviations of co-expressed genes
Cell wall
Gene_id	Gene symbol in NCBI	Gene_description	Abbreviation
gene344	LOC110749493	polygalacturonase QRT3	QRT3
gene5023	LOC110751130	probable xyloglucan endotransglucosylase/hydrolase protein 26	XTH26
gene9030	LOC110755396	xyloglucan endotransglucosylase/hydrolase protein 31-like	XTH31
gene5479	LOC110751500	probable pectate lyase 18	PL18
gene4960	LOC110750875	probable pectate lyase 8	PL8
gene3487	LOC110749154	pectinesterase/pectinesterase inhibitor PPE8B	PME44
gene7561	LOC110753885	expansin-A4-like	EXPA4
gene14602	LOC110761660	pectinesterase 3	PME3
gene23196	LOC110771215	endo-1,3;1,4-beta-D-glucanase-like	EGase
Transcription factor
Gene_id	Gene symbol in NCBI	Gene_description	Abbreviation
gene10979	LOC110757637	ethylene-responsive transcription factor ERF023	ERF23
gene16491	LOC110763797	ethylene-responsive transcription factor SHINE 2-like	ERF-SHINE2
gene4354	LOC110750210	ethylene-responsive transcription factor RAP2-3	ERF-RAP2.3
gene9936	LOC110756480	ethylene-responsive transcription factor 1A	ERF1A
gene16047	LOC110763271	ethylene-responsive transcription factor 4	ERF4
gene21033	LOC110768820	ethylene-responsive transcription factor 2-like	ERF2
gene13705	LOC110760656	probable WRKY transcription factor 53	WRKY53
gene16143	LOC110763398	probable WRKY transcription factor 40	WRKY40
gene23866	LOC110771979	probable WRKY transcription factor 70	WRKY70
gene21154	LOC110768952	probable WRKY transcription factor 70	WRKY70
gene11642	LOC110758321	probable WRKY transcription factor 11	WRKY11
gene22150	LOC110770069	NAC domain-containing protein 2-like	NAC2
gene22364	LOC110770302	NAC domain-containing protein 77-like, transcript variant X1	NAC77
gene4621	LOC110750592	NAC domain-containing protein 2-like	NAC2
gene638	LOC110752712	NAC domain-containing protein 72	NAC72
gene12162	LOC110758946	NAC domain-containing protein 43-like	NAC43
gene12567	LOC110759385	NAC domain-containing protein 74-like	NAC74
gene8714	LOC110755108	transcription factor MYB114-like	MYB114
gene8715	LOC110755133	transcription factor MYB75-like	MYB75
gene15489	LOC110762675	dof zinc finger protein DOF3.4	DOF3.4
gene3810	LOC110749659	dof zinc finger protein DOF4.6-like, transcript variant X1	DOF4.6
gene7172	LOC110753378	dof zinc finger protein DOF5.4	DOF5.4
gene20739	LOC110768520	bZIP transcription factor 11-like	bZIP11
gene23501	LOC110771560	bZIP transcription factor 11-like	bZIP11
gene20157	LOC110767871	squamosa promoter-binding-like protein 3	SPL3
gene19238	LOC110766782	squamosa promoter-binding-like protein 3	SPL3
gene11207	LOC110757869	B-box zinc finger protein 24-like	BBX24
gene17291	LOC110764644	B-box zinc finger protein 24-like, transcript variant X2	BBX24
Phytohormone
Gene_id	Gene symbol in NCBI	Gene_description	Abbreviation
gene19664	LOC110767282	abscisic acid receptor PYL4	PYL4
gene11167	LOC110757831	abscisic acid receptor PYL9	PYL9
gene10981	LOC110757645	auxin response factor 18	ARF18
gene22458	LOC110770398	auxin response factor 3	ARF3
gene749	LOC110752989	auxin transporter-like protein 3	AUX3
gene8033	LOC110754337	auxin-induced protein 22B-like	AUX22B
gene23292	LOC110771350	auxin-responsive protein IAA11	IAA11
gene5018	LOC110751083	auxin-responsive protein IAA27	IAA27
gene30142	LOC110748495	auxin-responsive protein IAA29-like, transcript variant X1	IAA29
gene8723	LOC110755123	DELLA protein GAI	GAI
gene16494	LOC110763782	EIN3-binding F-box protein 1	EBF1
gene513	LOC110751270	ethylene receptor 2-like	ETR2
gene12860	LOC110759767	gibberellin receptor GID1C-like	GID1C
gene12857	LOC110759769	histidine-containing phosphotransfer protein 1-like	AHP
gene10651	LOC110757199	pathogenesis-related protein 1-like	PRB1
gene10665	LOC110757200	pathogenesis-related protein 1-like	PRB1
gene1256	LOC110759585	probable indole-3-acetic acid-amido synthetase GH3.1	GH3.1
gene20267	LOC110767953	probable indole-3-acetic acid-amido synthetase GH3.1	GH3.1
gene1760	LOC110765112	probable protein phosphatase 2C 6, transcript variant X2	PP2C6
gene11349	LOC110758022	probable serine/threonine-protein kinase At5g41260, transcript variant X2	BSK
gene24160	LOC110772284	protein BRASSINAZOLE-RESISTANT 1	BZR1
gene9629	LOC110756097	shaggy-related protein kinase eta	BIN2
gene19264	LOC110766950	two-component response regulator ARR5	ARR5
gene1371	LOC110760867	two-component response regulator ARR5-like	ARR5
gene25219	LOC110773467	probable protein phosphatase 2C 24	PP2C24
gene3441	LOC110749188	protein TIFY 10A	TIFY10A
gene21087	LOC110768871	protein TIFY 10b-like	TIFY10b

## Sheet: Supplemental Table S6. 
Supplemental Table S6 The Dof TFs identified in sweet cherry
Gene name	Trascript id	Gene locus in NCBI	Genome serial number	Location	Deduced Protein
					Length(aa)	PI	MW (kDa)
PavDof1	gene5342	LOC110751383	Pav_sc0000220.1_g1270.1.mk	chr1:22135999	515	5.77	55.2
PavDof2	gene15489	LOC110762675	Pav_sc0000890.1_g920.1.mk	chr1:29404595	263	5.99	28
PavDof3	gene8483	LOC110754853	Pav_sc0000424.1_g010.1.mk	chr2:4856542	295	5.33	32.7
PavDof4	gene10996	LOC110757615	Pav_sc0000586.1_g500.1.mk	chr2:17062193	278	7.97	30.4
PavDof5	gene10113	LOC110756576	Pav_sc0000554.1_g1250.1.mk	chr2:19970899	359	8.48	38.8
PavDof6	gene3810	LOC110749659	Pav_sc0000138.1_g1050.1.mk	chr2:24439032	310	7.81	34.3
PavDof7	gene22011	LOC110769895	Pav_sc0001797.1_g570.1.mk	chr3:3007243	226	8.45	24.2
PavDof8	gene9142	LOC110755566	Pav_sc0000484.1_g730.1.mk	chr3:19378579	509	5.85	55.2
PavDof9	gene19154	LOC110766729	Pav_sc0001305.1_g030.1.mk	chr4:2520382	278	8.53	30.8
PavDof10	gene19236	LOC110766724	Pav_sc0001305.1_g870.1.mk	chr4:2983878	292	8.81	31.5
PavDof11	gene19237	LOC110766722	Pav_sc0001305.1_g900.1.mk	chr4:2993342	377	7.92	41.1
PavDof12	gene865	LOC110755209	Pav_sc0000037.1_g400.1.mk	chr4:3605326	162	9.38	18.2
PavDof13	gene19337	LOC110766869	Pav_sc0001309.1_g960.1.mk	chr5:13025192	327	6.85	36.4
PavDof14	gene15200	LOC110762355	Pav_sc0000877.1_g870.1.mk	chr5:14244412	466	5.32	50.7
PavDof15	gene7172	LOC110753378	Pav_sc0000358.1_g850.1.mk	chr5:15165962	327	7.76	34.8
PavDof16	gene2139	LOC110768741	Pav_sc0000087.1_g590.1.mk	chr6:5074429	362	8.75	39.2
PavDof17	gene6624	LOC110752758	Pav_sc0000323.1_g800.1.mk	chr6:5992488	318	7.13	35.2
PavDof18	gene24037	LOC110772155	Pav_sc0002348.1_g100.1.mk	chr6:14501198	443	8.59	46.6
PavDof19	gene14044	LOC110760988	Pav_sc0000780.1_g430.1.mk	chr6:17618361	378	9.23	39.6
PavDof20	gene24951	LOC110773166	Pav_sc0002722.1_g040.1.mk	chr7:1103476	460	7.78	50.1
PavDof21	gene16534	LOC110763808	Pav_sc0001020.1_g020.1.mk	chr7:8856609	314	6.41	34
PavDof22	gene6771	LOC110752945	Pav_sc0000348.1_g270.1.mk	chr7:12466416	337	8.69	35.8
PavDof23	gene6794	LOC110753003	Pav_sc0000348.1_g540.1.mk	chr7:12598261	313	9.19	33.3
PavDof24	gene21027	LOC110768808	Pav_sc0001556.1_g080.1.mk	chr8:2213251	323	4.64	35.8
PavDof25	gene26440	LOC110744424	Pav_sc0003780.1_g060.1.mk	chr0:69032331	420	6.33	46.2

## Sheet: Supplemental Table S7. 
Supplemental Table S7 The ARF TFs identified in sweet cherry
Gene name	Trascript id	Gene locus in NCBI	Genome serial number
PavARF1	gene18679	LOC110766186	Pav_sc0001248.1_g270.1.mk
PavARF2	gene23070	LOC110771084	Pav_sc0002080.1_g180.1.mk
PavARF3	gene716	LOC110753883	Pav_sc0000030.1_g880.1.mk
PavARF4	gene18304	LOC110765665	Pav_sc0001196.1_g1840.1.mk
PavARF5	gene10981	LOC110757645	Pav_sc0000586.1_g230.1.mk
PavARF6	gene2008	LOC11076777	Pav_sc0000084.1_g430.1.mk
PavARF7	gene19729	LOC110767368	Pav_sc0001345.1_g010.1.mk
PavARF8	gene22458	LOC110770398	Pav_sc0001900.1_g150.1.mk
PavARF9	gene25686	LOC110774025	Pav_sc0003135.1_g100.1.mk
PavARF10	gene23651	LOC110771748	Pav_sc0002250.1_g170.1.mk
PavARF11	gene1055	LOC110757437	Pav_sc0000042.1_g450.1.mk
PavARF12	gene2320	LOC110770887	Pav_sc0000094.1_g590.1.mk
PavARF13	gene24359	LOC110772503	Pav_sc0002446.1_g140.1.mk
PavARF14	gene13138	LOC110760014	Pav_sc0000711.1_g070.1.mk
PavARF15	gene3447	LOC110749255	Pav_sc0000129.1_g1480.1.mk
PavARF16	gene14723	LOC110761814	Pav_sc0000848.1_g300.1.mk
PavARF17	gene19411	LOC110767010	Pav_sc0001314.1_g050.1.mk

## Sheet: Supplemental Table S8. 
Supplemental Table S8 Primers
Reverse transcription quantitative PCR (RT-qPCR)
Gene name	Sequences
gene344-F	CAATGCCAAGAAAGGCTC
gene344-R	AAACGACCTCCACCAGAGA
gene9030-F	TCGCTCTGGATACTTTGGAG
gene9030-R	GTTACCTGGGTGTTCTTCATTG
gene5023-F	TTCCGCAGGGACTGTAACA
gene5023-R	TGCTCCTTGCTTCCATTTC
gene5479-F	CATCTCTTCCACCAATGGC
gene5479-R	TTCAACAAGCAACGCACG
gene14602-F	GAACACCTCCGACCCAGAAG
gene14602-R	TGTCATTACCAGCTTGCCGT
gene27640-F	CTGGAATTGTCCCCGTCTCC
gene27640-R	CACCCTGTTTTGGACCCCTT
gene641-F	AGGATGATCAAACGGCTGGG
gene641-R	CTGGTGCAATGGAGGTGTCT
gene3487-F	TCCAACGCCATTTCCGA
gene3487-R	CCTGGTTAACAAGTGCAGCG
gene19238-F	TCTGGTGCAGGAGGGTCTAT
gene19238-R	AGAAGCGCTGTTGAACTCCA
gene10979-F	GCCACGAAAGAAATCACGC
gene10979-R	CTGCCTGAATGTCCCTAGCC
PavDof2-F	GCCGTTTGAATCTGAAGACA
PavDof2-R	TGAGCGAGGTTGTAGTTGTTGT
PavDof6-F	AAGGTATTGGACTGAAGGCG
PavDof6-R	CTGAAGAGGTTGACGGTGAAG
PavDof15-F	CAAGACATTCATTCAGTGGGA
PavDof15-R	ACTTGGTGTTGAGAGAGTCGC
PavNCED1-F	CTCCAGAGTTCCGTATGGTTTTC
PavNCED1-R	TAGCTTCCCACAGGTAATTGTCC
PavCYP707A2-F	GAACAATCACCACCACAAAGAACG
PavCYP707A2-R	CTTGCCGAGACCGATTTATTGTATG
PavActin-F	CTCCTCTCAACCCTAAGGCTAACAG
PavActin-R	CAGTTGTACGACCACTGGCATACAG
PavARF8-F	GCCTCGGCTTATGATCTCC
PavARF8-R	CCTTCCCGCAGTTTGTGTT
PavARF5-F	GGAATTACGGGTTGGGGTT
PavARF5-R	GCTTGTCCTGGGCTTGTAGT
Transient overexpression in cherry fruits
Gene name	Sequences
PavDof2-1302-F	GGGGGACTCTTGACCATGGTAGATCTGATGCCGTTTGAATCTGAAG
PavDof2-1302-R	GTGAAAAGTTCTTCTCCTTTACTAGTCTTGAAAGTTTTGCCTGAAG
PavDof6-1302-F	GGGGGACTCTTGACCATGGTAGATCTGATGGACACAGCTCACTGG
PavDof6-1302-R	GTGAAAAGTTCTTCTCCTTTACTAGTCCATGAACCTCCACCTAA
PavDof15-1302-F	GGGGGACTCTTGACCATGGTAGATCTGATGCAAGACATTCATTCAGTGG
PavDof15-1302-R	GTGAAAAGTTCTTCTCCTTTACTAGTCGGGAGGTAGAGCGTAGG
Hyg-F	TTGGCGACCTCGTATTGGGA
Hyg-R	CAAGACCTGCCTGAAACCGAA
Subcellular localization
Gene name	Sequences
PavDof2-1302-F	GGGGGACTCTTGACCATGGTAGATCTGATGCCGTTTGAATCTGAAG
PavDof2-1302-R	GTGAAAAGTTCTTCTCCTTTACTAGTCTTGAAAGTTTTGCCTGAAG
PavDof6-1302-F	GGGGGACTCTTGACCATGGTAGATCTGATGGACACAGCTCACTGG
PavDof6-1302-R	GTGAAAAGTTCTTCTCCTTTACTAGTCCATGAACCTCCACCTAA
PavDof15-1302-F	GGGGGACTCTTGACCATGGTAGATCTGATGCAAGACATTCATTCAGTGG
PavDof15-1302-R	GTGAAAAGTTCTTCTCCTTTACTAGTCGGGAGGTAGAGCGTAGG
PavARF8-1302-F	GGGGGACTCTTGACCATGGTAGATCTGATGGGGGGTCTAATCGATCT
PavARF8-1302-R	GTGAAAAGTTCTTCTCCTTTACTAGTTCCTTGTAAGCAGCTTTCCATC
Yeast One-Hybrid (Y1H)
Gene name	Sequences
PavDof2-AD-F	ATATGGCCATGGAGGCCAGTGAATTCATGCCGTTTGAATCTGAAG
PavDof2-AD-R	ATCTGCAGCTCGAGCTCGATGGATCCCCTTGAAAGTTTTGCCTGAAG
PavDof6-AD-F	ATATGGCCATGGAGGCCAGTGAATTCATGGACACAGCTCACTGG
PavDof6-AD-R	ATCTGCAGCTCGAGCTCGATGGATCCCCCATGAACCTCCACCTAA
PavDof15-AD-F	ATATGGCCATGGAGGCCAGTGAATTCATGCAAGACATTCATTCAGTGG
PavDof15-AD-R	ATCTGCAGCTCGAGCTCGATGGATCCCCGGGAGGTAGAGCGTAGG
PavQRT3-AbAi-F	AAAAGCTTGAATTCGAGCTCGGTACCGTTGGAATTGAAAAGTTAGGAA
PavQRT3-AbAi-R	TACAGAGCACATGCCTCGAGGTCGACGGGCAATCTTTACTCATGTTAG
PavPME44-AbAi-F	AAAAGCTTGAATTCGAGCTCGGTACCGGTCCTTAAACTTCATTAGTGAAG
PavPME44-AbAi-R	TACAGAGCACATGCCTCGAGGTCGACACCTAATTGCTTTTCCAAAAA
PavPL18-AbAi-F	AAAAGCTTGAATTCGAGCTCGGTACCCCCGAAACATAAAAAGAAATAA
PavPL18-AbAi-R	TACAGAGCACATGCCTCGAGGTCGACTAAAGAGATTTTAAAAGGGGC
PavXTH31-AbAi-F	AAAAGCTTGAATTCGAGCTCGGTACCTAACTGTTAACCACTCTTTTT
PavXTH31-AbAi-R	TACAGAGCACATGCCTCGAGGTCGACAATTAAAGGTGGGTAGTAGT
PavXTH26-AbAi-F	AAAAGCTTGAATTCGAGCTCGGTACCACCAAGCAAACCTTTCAATTATA
PavXTH26-AbAi-R	TACAGAGCACATGCCTCGAGGTCGACTTGGGACTAATTGTTTGTAGTAG
PavNCED1-AbAi-F	AAAAGCTTGAATTCGAGCTCGGTACCTCTTTCTCAAAAGCTAGTTATATGG
PavNCED1-AbAi-R	TACAGAGCACATGCCTCGAGGTCGACTAAAAAGCACAAAAGTTCTAACC
PavDof2-laczi-F	AATGATGAATTGAAAAGCTTGAATTCTTGGTATGTCTCTGTTTCGTTTT
PavDof2-laczi-R	TCGAGGTCGACAGATCCCCGGGTACCCATCCTGCAGGATTGTCTC
PavDof15-laczi-F	AATGATGAATTGAAAAGCTTGAATTCGTTGAGGGTTGGTTCATGTCT
PavDof15-laczi-R	TCGAGGTCGACAGATCCCCGGGTACCCTTGGGTAGGGATTGATGAAC
PavNCED1-laczi-F	AATGATGAATTGAAAAGCTTGAATTCGCGGGGTTAAGACGTGTC
PavNCED1-laczi-R	TCGAGGTCGACAGATCCCCGGGTACCTCGCATAACAAAAACATCCCA
PavARF8-B42AD-F	TGCCAGATTATGCCTCTCCCGAATTCATGGGGGGTCTAATCGATCT
PavARF8-B42AD-R	GGCGAAGAAGTCCAAAGCTTCTCGAGTCCTTGTAAGCAGCTTTCCATC
Electrophoretic mobility shift assay (EMSA)
Gene name	Sequences
PavDof2-PET30A(+)-F	CAAGGCCATGGCTGATATCGGATCCATGCCGTTTGAATCTGAAG
PavDof2-PET30A(+)-R	GGCCGCAAGCTTGTCGACGGAGCTCCTTGAAAGTTTTGCCTGAAG
PavDof6-PET30A(+)-F	CAAGGCCATGGCTGATATCGGATCCATGGACACAGCTCACTGG
PavDof6-PET30A(+)-R	GGCCGCAAGCTTGTCGACGGAGCTCCCATGAACCTCCACCTAA
PavDof15-PET30A(+)-F	CAAGGCCATGGCTGATATCGGATCCATGCAAGACATTCATTCAGTGG
PavDof15-PET30A(+)-R	GGCCGCAAGCTTGTCGACGGAGCTCCGGGAGGTAGAGCGTAGG
PavARF8-PET30A(+)-F	CAAGGCCATGGCTGATATCGGATCCATGGGGGGTCTAATCGATCT
PavARF8-PET30A(+)-R	GGCCGCAAGCTTGTCGACGGAGCTCTCCTTGTAAGCAGCTTTCCATC
Dual-luciferase reporter assays
Gene name	Sequences
PavDof2-SK-F	GCGGCCGCTCTAGAACTAGTGGATCCATGCCGTTTGAATCTGAAG
PavDof2-SK-R	ACTGGTGATTTCAGCGAATTGGTACCCTTGAAAGTTTTGCCTGAAG
PavDof6-SK-F	GCGGCCGCTCTAGAACTAGTGGATCCATGGACACAGCTCACTGG
PavDof6-SK-R	ACTGGTGATTTCAGCGAATTGGTACCCCATGAACCTCCACCTAA
PavDof15-SK-F	GCGGCCGCTCTAGAACTAGTGGATCCATGCAAGACATTCATTCAGTGG
PavDof15-SK-R	ACTGGTGATTTCAGCGAATTGGTACCCGGGAGGTAGAGCGTAGG
PavARF8-SK-F	GCGGCCGCTCTAGAACTAGTGGATCCATGGGGGGTCTAATCGATCT
PavARF8-SK-R	ACTGGTGATTTCAGCGAATTGGTACCTCCTTGTAAGCAGCTTTCCATC
PavQRT3-LUC-F	TCGAATTCCTGCAGCCCGGGGGATCCGGGCCTCGTCACTTTTCTT
PavQRT3-LUC-R	CTTTATGTTTTTGGCGTCTTCCATGGATCTGTTTTCCCCTGTTTTGC
PavPME44-LUC-F	TCGAATTCCTGCAGCCCGGGGGATCCCATTCTATTCCAAAAAACGAAA
PavPME44-LUC-R	CTTTATGTTTTTGGCGTCTTCCATGGTAGCAAATATGGCACTAGTTAGC
PavPL18-LUC-F	TCGAATTCCTGCAGCCCGGGGGATCCCATCAAAGGCTTACATCAAGG
PavPL18-LUC-R	CTTTATGTTTTTGGCGTCTTCCATGGGGCCTTGTGTGTGTTTTAGG
PavXTH31-LUC-F	TCGAATTCCTGCAGCCCGGGGGATCCCCTACACCAATAGAAAGCAAAGAC
PavXTH31-LUC-R	CTTTATGTTTTTGGCGTCTTCCATGGGGAATGAGAAGGCAATGCA
PavXTH26-LUC-F	TCGAATTCCTGCAGCCCGGGGGATCCCTTAATTAATGTTGCTAAGCCTG
PavXTH26-LUC-R	CTTTATGTTTTTGGCGTCTTCCATGGGTAACTTCGGCCACAACTAAAC
PavNCED1-LUC-F	TCGAATTCCTGCAGCCCGGGGGATCCTTATGCAAGGAATCTCTACCC
PavNCED1-LUC-R	CTTTATGTTTTTGGCGTCTTCCATGGTTGCTTAATTACTTGACACGAC
PavDof2-LUC-F	TCGAATTCCTGCAGCCCGGGGGATCCTCTCTGGCCTAGTCCTTGATCTAC
PavDof2-LUC-R	CTTTATGTTTTTGGCGTCTTCCATGGCGTGGTTGGTGTCGTTGTC
PavDof15-LUC-F	TCGAATTCCTGCAGCCCGGGGGATCCTTTCAATCTTAGGGATTGTGAA
PavDof15-LUC-R	CTTTATGTTTTTGGCGTCTTCCATGGGCCCACACTCTGTCTGTTT
GUS reporter gene assay
Gene name	Sequences
PavDof2-1302-F	GGGGGACTCTTGACCATGGTAGATCTGATGCCGTTTGAATCTGAAG
PavDof2-1302-R	GTGAAAAGTTCTTCTCCTTTACTAGTCTTGAAAGTTTTGCCTGAAG
PavDof6-1302-F	GGGGGACTCTTGACCATGGTAGATCTGATGGACACAGCTCACTGG
PavDof6-1302-R	GTGAAAAGTTCTTCTCCTTTACTAGTCCATGAACCTCCACCTAA
PavDof15-1302-F	GGGGGACTCTTGACCATGGTAGATCTGATGCAAGACATTCATTCAGTGG
PavDof15-1302-R	GTGAAAAGTTCTTCTCCTTTACTAGTCGGGAGGTAGAGCGTAGG
PavQRT3-pro-1301-F	GAGTCGACCTGCAGGCATGCAAGCTTTGCCCGTGACATTCTACTATG
PavQRT3-pro-1301-R	GAAATTTACCCTCAGATCTACCATGGGAGAAAAAGGTAGAGTAAAGGGAC
